# Supplementary material for: Heavy Metals in Unprocessed or Minimally Processed Foods Consumed by Humans Worldwide: A Scoping Review
Source: Int J Environ Res Public Health. 2022 Jul 16;19(14):8651. doi: 10.3390/ijerph19148651 (PMC9319294; doi:10.3390/ijerph19148651)
Supplement: Supplementary file 1 [file ijerph-19-08651-s001.zip]

Archive with 3 entries (3 files):
- Figure S1_Map 5 to 10_HMS concentration in the least reported food groups.pdf
- Table S1_Classification of individual Foods.pdf
- Table S2_Extracted information of the studies included in the Scoping Review .xlsx
