# Supplementary material for: Heavy Metals in Unprocessed or Minimally Processed Foods Consumed by Humans Worldwide: A Scoping Review
Source: Int J Environ Res Public Health. 2022 Jul 16;19(14):8651. doi: 10.3390/ijerph19148651 (PMC9319294; doi:10.3390/ijerph19148651)
Supplement: Supplementary file 1 [file ijerph-19-08651-s001.zip › Table S2_Extracted information of the studies included in the Scoping Review .xlsx]

## Sheet: Supp Table S2
														Heavy metals of interest for this study						MAC Maximum allowable concentration (FAO)
Table S2. Extracted information of the studies included in this Scoping Review (n= 152)
Article	First author	Year	Continent	Country	Sample origin	Sample was obtained from a contaminated zone	Food group studied FAO- GIFT** (1-10)	Subgroup – short name	Name of the food reported by the article	n	Measure	Weight base heavy metals analysis	Unit	Heavy metals values reported in the original studies						Conversion of original heavy metals values into parts per million (ppm)***						Reference
														As	Pb	Cd	Hg	MeHg	Al	As (ppm)	Pb (ppm)	Cd (ppm)	Hg (ppm)	MeHg (ppm)	Al (ppm)
Lead exposure in an Italian population: Food content, dietary intake and risk assessment	Malavolti, M.	2020	Europe	Italy	Grocery stores and markets	NM*	cereals	rice	rice	8	mean	wet weight	μg/kg		8.84						0.00884					Malavolti, M.; Fairweather-tait, S.J.; Malagoli, C.; Vescovi, L. Lead Exposure in an Italian Population : Food Content , Dietary Intake and Risk Assessment. Food Res. Int. 2020, 137, 109370, doi:10.1016/j.foodres.2020.109370.
	Malavolti, M.	2020	Europe	Italy	Grocery stores and markets	NM	vegetables	fruiting vegetables	tomatoes	19	mean	wet weight	μg/kg		6.166						0.006166
	Malavolti, M.	2020	Europe	Italy	Grocery stores and markets	NM	vegetables	brassica vegetables	cabbage	28	mean	wet weight	μg/kg		11.628						0.011628
	Malavolti, M.	2020	Europe	Italy	Grocery stores and markets	NM	roots and tubers	roots and tubers	potatoes	14	mean	wet weight	μg/kg		4.056						0.004056
Heavy metal and pesticide levels in dairy products: Evaluation of human health risk	Năstăsescu, V.	2020	Europe	Romania	Small farms	Yes	milk	cow milk	cow Milk (Area 1)	14	mean	fresh weight	μg/g		0.12	3.9 x 10-3					0.00012	0.0039	0.0057			Năstăsescu, V.; Mititelu, M.; Goumenou, M.; Docea, A.O.; Renieri, E.; Udeanu, D.I.; Oprea, E.; Arsene, A.L.; Dinu-Pîrvu, C.E.; Ghica, M. Heavy Metal and Pesticide Levels in Dairy Products: Evaluation of Human Health Risk. Food Chem. Toxicol. 2020, 146, 111844, doi:10.1016/j.fct.2020.111844.
	Năstăsescu, V.	2020	Europe	Romania	Small farms	Yes	milk	cow milk	cow Milk (Area 2)	14	mean	fresh weight	μg/g		0.577	7 x 10-3					0.000577	0.007
	Năstăsescu, V.	2020	Europe	Romania	Small farms	No	milk	cow milk	cow Milk (Area 3)	14	mean	fresh weight	μg/g		66 x 10-3	5.7 x 10-3					6.6e-05	0.0057
Total mercury in commercial fishes and estimation of Brazilian dietary exposure to methylmercury	Custódio, F.B.	2020	America	Brazil	Wild and farmed fisheries	NM	fish and shellfish	fish	Streaked prochilod (Prochilodus lineatus)	5	mean	wet weight	mg/kg				0.24						0.24			Custódio, F.B.; Andrade, A.M.G.F.; Guidi, L.R.; Leal, C.A.G.; Gloria, M.B.A. Total Mercury in Commercial Fishes and Estimation of Brazilian Dietary Exposure to Methylmercury. J. Trace Elem. Med. Biol. 2020, 62, 126641, doi:10.1016/j.jtemb.2020.126641
	Custódio, F.B.	2020	America	Brazil	Wild and farmed fisheries	NM	fish and shellfish	fish	Nile tilapia (Oreochromis niloticus)	18	mean	wet weight	mg/kg				0.02						0.02
	Custódio, F.B.	2020	America	Brazil	Wild and farmed fisheries	NM	fish and shellfish	fish	Rainbow trout (Oncorhynchus mykiss)	3	mean	wet weight	mg/kg				0.02						0.02
	Custódio, F.B.	2020	America	Brazil	Wild and farmed fisheries	NM	fish and shellfish	fish	Trahira (Hoplias malabaricus)	2	mean	wet weight	mg/kg				0.08						0.08
	Custódio, F.B.	2020	America	Brazil	Wild and farmed fisheries	NM	fish and shellfish	fish	Peacock bass (Cichla sp.)	2	mean	wet weight	mg/kg				0.14						0.14
	Custódio, F.B.	2020	America	Brazil	Wild and farmed fisheries	NM	fish and shellfish	fish	White piranha (Serrasalmus brandtii)	16	mean	wet weight	mg/kg				0.23						0.23
	Custódio, F.B.	2020	America	Brazil	Wild and farmed fisheries	NM	fish and shellfish	fish	Dorado (Salminus brasiliensis)	2	mean	wet weight	mg/kg				0.32						0.32
	Custódio, F.B.	2020	America	Brazil	Wild and farmed fisheries	NM	fish and shellfish	fish	Red piranha (Pygocentrus nattereri)	3	mean	wet weight	mg/kg				0.56						0.56
	Custódio, F.B.	2020	America	Brazil	Wild and farmed fisheries	NM	fish and shellfish	fish	Tuna (Thunnus sp)	52	mean	wet weight	mg/kg				0.22						0.22
Potentially Toxic Elements in Xiphias gladius from Mediterranean Sea and risks related to human consumption	Di Bella, G.	2020	Europe	Italy	Capture in FAO zones 37.1 and 37.2	NM	fish and shellfish	fish	Sordfish (Xiphias gladius)	28	mean	wet weight	mg·kg−1	3.14	0.023		0.869		0.879	3.14	2.3e-05		0.869		0.879	Di Bella, G.; Bua, G.D.; Fede, M.R.; Mottese, A.F.; Potortì, A.G.; Cicero, N.; Benameur, Q.; Dugo, G.; Lo Turco, V. Potentially Toxic Elements in Xiphias Gladius from Mediterranean Sea and Risks Related to Human Consumption. Mar. Pollut. Bull. 2020, 159, 111512, doi:10.1016/j.marpolbul.2020.111512.
Heavy metals in commercial fish and seafood products and risk assessment in adult population in Bosnia and Herzegovina	Djedjibegovic, J.	2020	Europe	Bosnia and Herzegovina	Retail, imported from Spain	NM	fish and shellfish	fish	European hake (Merluccius merluccius, Linnaeus 1758)	3	mean	wet weight	mg·kg−1	0.003	0.002		0.023			0.003	0.002		0.023			Djedjibegovic, J.; Marjanovic, A.; Tahirovic, D.; Caklovica, K.; Turalic, A.; Lugusic, A.; Omeragic, E.; Sober, M.; Caklovica, F. Heavy Metals in Commercial Fish and Seafood Products and Risk Assessment in Adult Population in Bosnia and Herzegovina. Sci. Rep. 2020, 10, 13238, doi:10.1038/s41598-020-70205-9.
	Djedjibegovic, J.	2020	Europe	Bosnia and Herzegovina	Retail, imported from Spain	NM	fish and shellfish	cephalopods	Patagonian squid (Loligo gahi, Orbigny, 1835)	5	mean	wet weight	mg·kg−1	0.644	0.003		0.02			0.644	0.003		0.02
	Djedjibegovic, J.	2020	Europe	Bosnia and Herzegovina	Retail, imported from Spain	NM	fish and shellfish	molluses	blue mussel (Mytilus galloprovincialis, Lamark 1819)	5	mean	wet weight	mg·kg−1	0.062	0.161		0.044			0.062	0.161		0.044
	Djedjibegovic, J.	2020	Europe	Bosnia and Herzegovina	Retail, imported from China	NM	fish and shellfish	crustaceans	black tiger shrimp (Penaeus monodon, Fabricius 1798)	4	mean	wet weight	mg·kg−1	0.015	0.014		0.058			0.015	0.014		0.058
	Djedjibegovic, J.	2020	Europe	Bosnia and Herzegovina	Retail, imported from India	NM	fish and shellfish	crustaceans	Indian white prawn (Penaeus indicus, H. Milne Edwards, 1837)	5	mean	wet weight	mg·kg−1	0.002	0.013		0.037			0.002	0.013		0.037
Heavy Metals and PAHs in Meat, Milk, and Seafood From Augusta Area (Southern Italy): Contamination Levels, Dietary Intake, and Human Exposure Assessment	Di Bella, C.	2020	Europe	Italy	Slaughterhouses	NM	meat	red meat	Beef	11	mean	wet weight	μg/g	0.012	0.019	<LOD	<LOD			0.012	0.019	<LOD	<LOD			Di Bella, C.; Traina, A.; Giosuè, C.; Carpintieri, D.; Lo Dico, G.M.; Bellante, A.; Del Core, M.; Falco, F.; Gherardi, S.; Uccello, M.M.; et al. Heavy Metals and PAHs in Meat, Milk, and Seafood From Augusta Area (Southern Italy): Contamination Levels, Dietary Intake, and Human Exposure Assessment. Front. Public Heal. 2020, 8, doi:10.3389/fpubh.2020.00273.
	Di Bella, C.	2020	Europe	Italy	Slaughterhouses	NM	meat	red meat	Pork	3	mean	wet weight	μg/g	0.015	0.024	<LOD	<LOD			0.015	0.024	<LOD	<LOD
	Di Bella, C.	2020	Europe	Italy	Farms	NM	milk	cow milk	Cow milk	5	mean	wet weight	μg/g	<LOD	0.002	<LOD	<LOD			<LOD	0.002	<LOD	<LOD
	Di Bella, C.	2020	Europe	Italy	Local markets and during capture	NM	fish and shellfish	fish	Pagellus erythrinus	28	mean	wet weight	μg/g	3.62	0.007	0.001	1.13			3.62	0.007	0.001	1.13
	Di Bella, C.	2020	Europe	Italy	Local markets and during capture	NM	fish and shellfish	fish	Pagellus acarne	8	mean	wet weight	μg/g	4.72	0.57	<LOD	0.59			4.72	0.57	<LOD	0.59
	Di Bella, C.	2020	Europe	Italy	Local markets and during capture	NM	fish and shellfish	fish	Mullus barbatus	6	mean	wet weight	μg/g	9.94	0.03	0.001	1.91			9.94	0.03	0.001	1.91
	Di Bella, C.	2020	Europe	Italy	Local markets and during capture	NM	fish and shellfish	fish	Diplodus annularis	2	mean	wet weight	μg/g	4.52	0.01	0.001	3.51			4.52	0.01	0.001	3.51
	Di Bella, C.	2020	Europe	Italy	Local markets and during capture	NM	fish and shellfish	fish	Diplodus sargus	2	mean	wet weight	μg/g	7.42	0.17	0.001	0.48			7.42	0.17	0.001	0.48
	Di Bella, C.	2020	Europe	Italy	Local markets and during capture	NM	fish and shellfish	fish	Trigla lucerna	2	mean	wet weight	μg/g	4.41	0.01	0.0004	0.66			4.41	0.01	0.0004	0.66
	Di Bella, C.	2020	Europe	Italy	Local markets and during capture	NM	fish and shellfish	molluses	Sepia officinalis	7	mean	wet weight	μg/g	22.68	0.09	0.003	0.21			22.68	0.09	0.003	0.21
	Di Bella, C.	2020	Europe	Italy	Local markets and during capture	NM	fish and shellfish	crustaceans	Penaeus kerathurus	39	mean	wet weight	μg/g	9.45	0.01	0.003	0.59			9.45	0.01	0.003	0.59
Dietary exposure assessment of cadmium, arsenic, and lead in market rice from Sri Lanka	Liu, L.	2020	Asia	Sri Lanka	Markets	NM	cereals	rice	Rice Polish (white and red types)	165	mean	dry weight	mg/kg	0.077	0.031	0.08				0.077	0.031	0.08				Liu, L.; Han, J.; Xu, X.; Xu, Z.; Abeysinghe, K.S.; Atapattu, A.J.; De Silva, P.M.C.S.; Lu, Q.; Qiu, G. Dietary Exposure Assessment of Cadmium, Arsenic, and Lead in Market Rice from Sri Lanka. Environ. Sci. Pollut. Res. 2020, 27, 42704–42712, doi:10.1007/s11356-020-10209-0.
Heavy metals and probabilistic risk assessment via rice consumption in Thailand	Kukusamude, C.	2020	Asia	Thailand	Farmers’ paddy fields	NM	cereals	rice	Khaowong Kalasin sticky rice (white glutinous rice)	15	mean	dry weight	mg kg-1	0.16		0.024				0.16		0.024				Kukusamude, C.; Sricharoen, P.; Limchoowong, N.; Kongsri, S. Heavy Metals and Probabilistic Risk Assessment via Rice Consumption in Thailand. Food Chem. 2021, 334, 127402, doi:10.1016/j.foodchem.2020.127402.
	Kukusamude, C.	2020	Asia	Thailand	Farmers’ paddy fields	NM	cereals	rice	Pka Am Pun Rice (unpolished rice)	9	mean	dry weight	mg kg-1	0.19		0.021				0.19		0.021
	Kukusamude, C.	2020	Asia	Thailand	Farmers’ paddy fields	NM	cereals	rice	Jek Chuey Sao Hai (polished rice)	5	mean	dry weight	mg kg-1	0.11		0.006				0.11		0.006
	Kukusamude, C.	2020	Asia	Thailand	Farmers’ paddy fields	NM	cereals	rice	Leb Nok rice (polished rice)	26	mean	dry weight	mg kg-1	0.24		0.009				0.24		0.009
Mercury concentrations in reared Atlantic bluefin tuna and risk assessment for the consumers: To eat or not to eat?	Milatou, N.	2020	Europe	Grace	Greek tuna farm	NM	fish and shellfish	fish	Reared Atlantic bluefin tuna	268	mean	wet weight	mg/kg				0.86						0.86			Milatou, N.; Dassenakis, M.; Megalofonou, P. Mercury Concentrations in Reared Atlantic Bluefin Tuna and Risk Assessment for the Consumers: To Eat or Not to Eat? Food Chem. 2020, 331, 127267, doi:10.1016/j.foodchem.2020.127267.
Metal and fatty acid levels of some commercially important marine species from the northeastern Mediterranean: benefits and health risk estimation	Kosker, A.R.	2020	Asia	Turkey	Trawl fishing	NM	fish and shellfish	fish	M. barbatus	120	mean	wet weight	μg/g	81.575	2.523	0.478			22.84	81.575	2.523	0.478			22.84	Kosker, A.R. Metal and Fatty Acid Levels of Some Commercially Important Marine Species from the Northeastern Mediterranean: Benefits and Health Risk Estimation. Environ. Monit. Assess. 2020, 192, 358, doi:10.1007/s10661-020-08287-1.
	Kosker, A.R.	2020	Asia	Turkey	Trawl fishing	NM	fish and shellfish	fish	S. lessepsianus	120	mean	wet weight	μg/g	26.985	2.42	0.46			20.09	26.985	2.42	0.46			20.09
	Kosker, A.R.	2020	Asia	Turkey	Trawl fishing	NM	fish and shellfish	fish	C. lucerna	120	mean	wet weight	μg/g	61.57	3.07	0.36			23.277	61.57	3.07	0.36			23.277
	Kosker, A.R.	2020	Asia	Turkey	Trawl fishing	NM	fish and shellfish	fish	T. mediterraneus	120	mean	wet weight	μg/g	37.762	3.145	0.42			17.765	37.762	3.145	0.42			17.765
	Kosker, A.R.	2020	Asia	Turkey	Trawl fishing	NM	fish and shellfish	fish	P. erythrinus	120	mean	wet weight	μg/g	26.985	2.42	0.46			20.09	26.985	2.42	0.46			20.09
	Kosker, A.R.	2020	Asia	Turkey	Trawl fishing	NM	fish and shellfish	crustaceans	M. japonicus	120	mean	wet weight	μg/g	136.21	2.853	0.436			56.14	136.21	2.853	0.436			56.14
	Kosker, A.R.	2020	Asia	Turkey	Trawl fishing	NM	fish and shellfish	crustaceans	P. longirostris	120	mean	wet weight	μg/g	100.11	2.587	0.415			25.785	100.11	2.587	0.415			25.785
Nutritional Value and Contaminant Risk Assessment of Some Commercially Important Fishes and Crawfish of Lake Trasimeno, Italy	Branciari, R.	2020	Europe	Italy	Caught from lake Trasimeno	No	fish and shellfish	fish	tench (Tinca tinca, L.)	12	mean	wet weight	mg/kg	0.056	0.007	0.003	0.052			0.056	0.007	0.003	0.052			Branciari, R.; Franceschini, R.; Roila, R.; Valiani, A.; Pecorelli, I.; Piersanti, A.; Haouet, N.; Framboas, M.; Ranucci, D. Nutritional Value and Contaminant Risk Assessment of Some Commercially Important Fishes and Crawfish of Lake Trasimeno, Italy. Int. J. Environ. Res. Public Health 2020, 17, 2545, doi:10.3390/ijerph17072545.
	Branciari, R.	2020	Europe	Italy	Caught from lake Trasimeno	No	fish and shellfish	fish	eel (Anguilla anguilla, L.)	12	mean	wet weight	mg/kg	0.038	0.008	0.002	0.137			0.038	0.008	0.002	0.137
Methylmercury concentrations in seafood collected from Zhoushan Islands, Zhejiang, China, and their potential health risk for the fishing community: Capsule: Methyl mercury in seafood causes potential health risk	Yu, X.	2020	Asia	China	Fishing area	NM	fish and shellfish	fish	Silver jewfish (Argyrosomus argentatus Houttuyn)	6	mean	wet weight	µg/g					0.0627						0.0627		Yu, X.; Khan, S.; Khan, A.; Tang, Y.; Nunes, L.M.; Yan, J.; Ye, X.; Li, G. Methylmercury Concentrations in Seafood Collected from Zhoushan Islands, Zhejiang, China, and Their Potential Health Risk for the Fishing Community. Environ. Int. 2020, 137, 105420, doi:10.1016/j.envint.2019.105420.
	Yu, X.	2020	Asia	China	Fishing area	NM	fish and shellfish	fish	threadfin Sea Catfish (Arius sinensis )	6	mean	wet weight	µg/g					0.0584						0.0584
	Yu, X.	2020	Asia	China	Fishing area	NM	fish and shellfish	fish	frigate Tuna (Auxis thazard )	6	mean	wet weight	µg/g					0.1228						0.1228
	Yu, X.	2020	Asia	China	Fishing area	NM	fish and shellfish	fish	spear tail fish (Chaemrichthys stigmatias )	6	mean	wet weight	µg/g					0.0277						0.0277
	Yu, X.	2020	Asia	China	Fishing area	NM	fish and shellfish	fish	osbeck's grenadier anchovy (Coilia mystus )	6	mean	wet weight	µg/g					0.0119						0.0119
	Yu, X.	2020	Asia	China	Fishing area	NM	fish and shellfish	fish	spiny-head Croaker (Collichthys)	6	mean	wet weight	µg/g					0.0122						0.0122
	Yu, X.	2020	Asia	China	Fishing area	NM	fish and shellfish	fish	whitespotted conger (Conger myriaster )	6	mean	wet weight	µg/g					0.0406						0.0406
	Yu, X.	2020	Asia	China	Fishing area	NM	fish and shellfish	fish	speckled Tongue Sole (Cynoglossus)	6	mean	wet weight	µg/g					0.0272						0.0272
	Yu, X.	2020	Asia	China	Fishing area	NM	fish and shellfish	fish	fourfinger Threadfin, Indian salmon, blue threadfin, or Rawas (Eleutheronema tetradactylum )	6	mean	wet weight	µg/g					0.0366						0.0366
	Yu, X.	2020	Asia	China	Fishing area	NM	fish and shellfish	fish	japanese anchovy (Engraulis)	6	mean	wet weight	µg/g					0.0107						0.0107
	Yu, X.	2020	Asia	China	Fishing area	NM	fish and shellfish	fish	dotted grouper (Epinephelus)	6	mean	wet weight	µg/g					0.0301						0.0301
	Yu, X.	2020	Asia	China	Fishing area	NM	fish and shellfish	fish	blackbarred morwong (Goniistius quadricornis)	6	mean	wet weight	µg/g					0.0299						0.0299
	Yu, X.	2020	Asia	China	Fishing area	NM	fish and shellfish	fish	black fin javelinfish/Black grunt /Short barbeled grunter (Hapalogenys nitens )	6	mean	wet weight	µg/g					0.0447						0.0447
	Yu, X.	2020	Asia	China	Fishing area	NM	fish and shellfish	fish	crossbred / the sea monkey/ black fin/Belted beard grun (Hapaloyenys mucronatus )	6	mean	wet weight	µg/g					0.0563						0.0563
	Yu, X.	2020	Asia	China	Fishing area	NM	fish and shellfish	fish	bombay duck (Harpadon nehereus)	6	mean	wet weight	µg/g					0.0141						0.0141
	Yu, X.	2020	Asia	China	Fishing area	NM	fish and shellfish	fish	japanese sea bass (Lateolabrax maculates)	6	mean	wet weight	µg/g					0.021						0.021
	Yu, X.	2020	Asia	China	Fishing area	NM	fish and shellfish	fish	short fins matchmaker / Red head fish, red lady, red embroidered shoes, red salmon, red Fu fish (Lepidotrigla micropterus )	6	mean	wet weight	µg/g					0.017						0.017
	Yu, X.	2020	Asia	China	Fishing area	NM	fish and shellfish	fish	brown croaker (Miichthys miiuy )	6	mean	wet weight	µg/g					0.0162						0.0162
	Yu, X.	2020	Asia	China	Fishing area	NM	fish and shellfish	fish	arabian pike eel / dagger-tooth pike conger / conger pike (Muraenesox cinereus)	6	mean	wet weight	µg/g					0.0348						0.0348
	Yu, X.	2020	Asia	China	Fishing area	NM	fish and shellfish	fish	white flower croaker/ Yellow Drum (Nibea albiflora)	6	mean	wet weight	µg/g					0.0362						0.0362
	Yu, X.	2020	Asia	China	Fishing area	NM	fish and shellfish	fish	livingston's Cichlid / kalingono (Nimbochromis livingstonii)	6	mean	wet weight	µg/g					0.0206						0.0206
	Yu, X.	2020	Asia	China	Fishing area	NM	fish and shellfish	fish	striped beakfish (Oplegnathus fasciatus)	6	mean	wet weight	µg/g					0.0277						0.0277
	Yu, X.	2020	Asia	China	Fishing area	NM	fish and shellfish	fish	japanese seabream (pagrosomus)	6	mean	wet weight	µg/g					0.0595						0.0595
	Yu, X.	2020	Asia	China	Fishing area	NM	fish and shellfish	fish	silver pomfret (Pampus argenteus)	6	mean	wet weight	µg/g					0.0188						0.0188
	Yu, X.	2020	Asia	China	Fishing area	NM	fish and shellfish	fish	chinese pomfret (Pampus chinensis)	6	mean	wet weight	µg/g					0.0224						0.0224
	Yu, X.	2020	Asia	China	Fishing area	NM	fish and shellfish	fish	olive flounder/ bastard halibut (Paralichthys olivaceus)	6	mean	wet weight	µg/g					0.0267						0.0267
	Yu, X.	2020	Asia	China	Fishing area	NM	fish and shellfish	fish	bartail flathead/ Indian flathead (Platycephalus indicus)	6	mean	wet weight	µg/g					0.0422						0.0422
	Yu, X.	2020	Asia	China	Fishing area	NM	fish and shellfish	fish	atlantic chub mackerel (Pneumatophorus japonicas)	7	mean	wet weight	µg/g					0.0164						0.0164
	Yu, X.	2020	Asia	China	Fishing area	NM	fish and shellfish	fish	yellow croaker/ Yellowfish (Pseudosciaena polyactis)	6	mean	wet weight	µg/g					0.0159						0.0159
	Yu, X.	2020	Asia	China	Fishing area	NM	fish and shellfish	fish	cobia (Rachycentron canadum)	6	mean	wet weight	µg/g					0.0089						0.0089
	Yu, X.	2020	Asia	China	Fishing area	NM	fish and shellfish	fish	spiny rasp skate, or swarthy skate (Raja porosa)	6	mean	wet weight	µg/g					0.0476						0.0476
	Yu, X.	2020	Asia	China	Fishing area	NM	fish and shellfish	fish	yellow bream / Goldlined seabream (Rhabdosargus sarba)	6	mean	wet weight	µg/g					0.048						0.048
	Yu, X.	2020	Asia	China	Fishing area	NM	fish and shellfish	fish	spadenose shark (Scoliodon sorrakowah)	8	mean	wet weight	µg/g					0.2098						0.2098
	Yu, X.	2020	Asia	China	Fishing area	NM	fish and shellfish	fish	japanese Spanish mackerel / Japanese seerfish (Scomberomorus niphonius)	6	mean	wet weight	µg/g					0.0274						0.0274
	Yu, X.	2020	Asia	China	Fishing area	NM	fish and shellfish	fish	false kelpfish/ Rockfish (Sebastiscus marmoratus)	6	mean	wet weight	µg/g					0.0396						0.0396
	Yu, X.	2020	Asia	China	Fishing area	NM	fish and shellfish	fish	hairfin anchovy (Setipinna taty)	6	mean	wet weight	µg/g					0.027						0.027
	Yu, X.	2020	Asia	China	Fishing area	NM	fish and shellfish	fish	japanese black porgy (Sparus macrocephlus)	6	mean	wet weight	µg/g					0.0305						0.0305
	Yu, X.	2020	Asia	China	Fishing area	NM	fish and shellfish	fish	reeves shad (Tenualosa reevesii)	6	mean	wet weight	µg/g					0.0132						0.0132
	Yu, X.	2020	Asia	China	Fishing area	NM	fish and shellfish	fish	black scraper (Thamnaconus modestus)	12	mean	wet weight	µg/g					0.0143						0.0143
	Yu, X.	2020	Asia	China	Fishing area	NM	fish and shellfish	fish	Derbio/Pompano (Trachinotus)	6	mean	wet weight	µg/g					0.0241						0.0241
	Yu, X.	2020	Asia	China	Fishing area	NM	fish and shellfish	fish	Snakefish (Trachiocephalus myops )	6	mean	wet weight	µg/g					0.0185						0.0185
	Yu, X.	2020	Asia	China	Fishing area	NM	fish and shellfish	fish	Hairtail/ Cutlassfish (Trichiurus)	6	mean	wet weight	µg/g					0.0219						0.0219
	Yu, X.	2020	Asia	China	Fishing area	NM	fish and shellfish	fish	Zebra sole/ Striped sole (Zebrias zebra)	6	mean	wet weight	µg/g					0.0085						0.0085
	Yu, X.	2020	Asia	China	Fishing area	NM	fish and shellfish	molluses	korean mud snail (Bullacta exarata )	6	mean	wet weight	µg/g					<LOD						<LOD
	Yu, X.	2020	Asia	China	Fishing area	NM	fish and shellfish	molluses	farrer's scallop, also known as the Chinese scallop (Chlamys Farreri )	8	mean	wet weight	µg/g					0.1389						0.1389
	Yu, X.	2020	Asia	China	Fishing area	NM	fish and shellfish	molluses	common Chinese squid (Loligo chinensi)	6	mean	wet weight	µg/g					0.0166						0.0166
	Yu, X.	2020	Asia	China	Fishing area	NM	fish and shellfish	molluses	yellow sickle sickle (Lunatica gilva )	6	mean	wet weight	µg/g					0.0183						0.0183
	Yu, X.	2020	Asia	China	Fishing area	NM	fish and shellfish	molluses	Asiatic Hard Clam (Meretrix meretrix L )	6	mean	wet weight	µg/g					0.0124						0.0124
	Yu, X.	2020	Asia	China	Fishing area	NM	fish and shellfish	molluses	sea shell (Moerella iridescens)	6	mean	wet weight	µg/g					0.0056						0.0056
	Yu, X.	2020	Asia	China	Fishing area	NM	fish and shellfish	molluses	toothed top shell/ the lipped periwinkle (Monodonta labio )	6	mean	wet weight	µg/g					0.0155						0.0155
	Yu, X.	2020	Asia	China	Fishing area	NM	fish and shellfish	molluses	sea Mussels (family)	6	mean	wet weight	µg/g					<LOD						<LOD
	Yu, X.	2020	Asia	China	Fishing area	NM	fish and shellfish	molluses	magaki/ Oyster Shells	6	mean	wet weight	µg/g					0.0073						0.0073
	Yu, X.	2020	Asia	China	Fishing area	NM	fish and shellfish	molluses	veined whelk or Asian rapa whelk	6	mean	wet weight	µg/g					0.0122						0.0122
	Yu, X.	2020	Asia	China	Fishing area	NM	fish and shellfish	molluses	manila clam/ Japanese carpet shell,	6	mean	wet weight	µg/g					0.01						0.01
	Yu, X.	2020	Asia	China	Fishing area	NM	fish and shellfish	molluses	half-crenated ark	6	mean	wet weight	µg/g					0.0135						0.0135
	Yu, X.	2020	Asia	China	Fishing area	NM	fish and shellfish	molluses	spineless cuttlefish	6	mean	wet weight	µg/g					0.0152						0.0152
	Yu, X.	2020	Asia	China	Fishing area	NM	fish and shellfish	molluses	chinese razor clam / Agemaki clam	6	mean	wet weight	µg/g					<LOD						<LOD
	Yu, X.	2020	Asia	China	Fishing area	NM	fish and shellfish	molluses	whiparm octopus	6	mean	wet weight	µg/g					0.0239						0.0239
	Yu, X.	2020	Asia	China	Fishing area	NM	fish and shellfish	molluses	murex snails or rock snails	6	mean	wet weight	µg/g					0.0193						0.0193
	Yu, X.	2020	Asia	China	Fishing area	NM	fish and shellfish	molluses	striped mussels	6	mean	wet weight	µg/g					<LOD						<LOD
	Yu, X.	2020	Asia	China	Fishing area	NM	fish and shellfish	crustaceans	asian paddle crab	6	mean	wet weight	µg/g					0.022						0.022
	Yu, X.	2020	Asia	China	Fishing area	NM	fish and shellfish	crustaceans	ridgetail prawn	6	mean	wet weight	µg/g					0.0086						0.0086
	Yu, X.	2020	Asia	China	Fishing area	NM	fish and shellfish	crustaceans	chinese white shrimp/ Fleshy Prawn	6	mean	wet weight	µg/g					0.0132						0.0132
	Yu, X.	2020	Asia	China	Fishing area	NM	fish and shellfish	crustaceans	shiba shrimp	6	mean	wet weight	µg/g					0.033						0.033
	Yu, X.	2020	Asia	China	Fishing area	NM	fish and shellfish	crustaceans	mantis shrimp/ shako(Japanese)	6	mean	wet weight	µg/g					0.0221						0.0221
	Yu, X.	2020	Asia	China	Fishing area	NM	fish and shellfish	crustaceans	chinese Ditch Prawn	6	mean	wet weight	µg/g					<LOD						<LOD
	Yu, X.	2020	Asia	China	Fishing area	NM	fish and shellfish	crustaceans	giant tiger prawn	6	mean	wet weight	µg/g					0.0151						0.0151
	Yu, X.	2020	Asia	China	Fishing area	NM	fish and shellfish	crustaceans	horse crab/ Gazami crab	6	mean	wet weight	µg/g					0.0138						0.0138
	Yu, X.	2020	Asia	China	Fishing area	NM	fish and shellfish	crustaceans	coastal mud shrimp	6	mean	wet weight	µg/g					0.0092						0.0092
Health Risk Assessment of Exposure to Heavy Metals from Sheep Meat and Offal in Kuwait	Abd-Elghany, S.M.	2020	Asia	Kuwait	Four central abattoirs	NM	meat	red meat	sheep muscle	200	mean	wet weight	μg/g	0.349	0.482	0.301	0.32			0.349	0.482	0.301	0.32			Abd-Elghany, S.M.; Mohammed, M.A.; Abdelkhalek, A.; Saad, F.S.S.; Sallam, K.I. Health Risk Assessment of Exposure to Heavy Metals from Sheep Meat and Offal in Kuwait. J. Food Prot. 2020, 83, 503–510, doi:10.4315/0362-028X.JFP-19-265.
	Abd-Elghany, S.M.	2020	Asia	Kuwait	Four central abattoirs	NM	meat	Offal red meat	sheep liver and kidney	400	mean	wet weight	μg/g	0.573	0.636	0.509	0.639			0.573	0.636	0.509	0.639
Geographical variation of cadmium in commercial rice brands in Bangladesh: Human health risk assessment	Shahriar, S.	2020	Asia	Iran	Local markets	NM	cereals	rice	polished rice grain	144	mean	dry weight	μg/kg			44						0.044				Shahriar, S.; Rahman, M.M.; Naidu, R. Geographical Variation of Cadmium in Commercial Rice Brands in Bangladesh: Human Health Risk Assessment. Sci. Total Environ. 2020, 716, 137049, doi:10.1016/j.scitotenv.2020.137049.
Toxic element (As and Hg) content and health risk assessment of commercially available rice for residents in Beijing based on their dietary consumption	Li, L.	2020	Asia	China	Sold in Beijing, produced in Northeast China	NM	cereals	rice	rice	353	mean	dry weight	μg/kg	154.91			2.02			0.15491			0.00202			Li, L.; Feng, H.; Wei, J. Toxic Element (As and Hg) Content and Health Risk Assessment of Commercially Available Rice for Residents in Beijing Based on Their Dietary Consumption. Environ. Sci. Pollut. Res. 2020, 27, 13205–13214, doi:10.1007/s11356-020-07790-9.
Concentration and Risk Assessment of Potentially Toxic Elements, Lead and Cadmium, in Vegetables and Cereals Consumed in Western Iran	Heshmati, A.	2020	Asia	Iran	Markets, supermarkets, and grocery stores	NM	roots and tubers	roots and tubers	potatoe	50	mean	wet weight	mg kg-1		0.029	0.022					0.029	0.022				Heshmati, A.; Mehri, F.; Karami-Momtaz, J.; Khaneghah, A.M. Concentration and Risk Assessment of Potentially Toxic Elements, Lead and Cadmium, in Vegetables and Cereals Consumed in Western Iran. J. Food Prot. 2020, 83, 101–107, doi:10.4315/0362-028X.JFP-19-312.
	Heshmati, A.	2020	Asia	Iran	Markets, supermarkets, and grocery stores	NM	vegetables	bulb vegetables	onion	50	mean	wet weight	mg kg-1		0.016	0.011					0.016	0.011
	Heshmati, A.	2020	Asia	Iran	Markets, supermarkets, and grocery stores	NM	vegetables	fruiting vegetables	tomato	50	mean	wet weight	mg kg-1		0.007	0.003					0.007	0.003
	Heshmati, A.	2020	Asia	Iran	Markets, supermarkets, and grocery stores	NM	vegetables	leafy vegetables	lettuce	50	mean	wet weight	mg kg-1		0.022	0.007					0.022	0.007
	Heshmati, A.	2020	Asia	Iran	Markets, supermarkets, and grocery stores	NM	vegetables	bulb vegetables	leek	50	mean	wet weight	mg kg-1		0.04	0.015					0.04	0.015
	Heshmati, A.	2020	Asia	Iran	Markets, supermarkets, and grocery stores	NM	roots and tubers	roots and tubers	carrot	50	mean	wet weight	mg kg-1		0.029	0.013					0.029	0.013
	Heshmati, A.	2020	Asia	Iran	Markets, supermarkets, and grocery stores	NM	cereals	wheat	wheat	50	mean	wet weight	mg kg-1		0.123	0.046					0.123	0.046
	Heshmati, A.	2020	Asia	Iran	Markets, supermarkets, and grocery stores	NM	cereals	rice	rice	50	mean	wet weight	mg kg-1		0.097	0.049					0.097	0.049
Evaluation of potential human health risk due to the exposure to mercury via fish consumption of Alosa spp. from the southern Caspian Sea	Malvandi, H.	2019	Asia	Iran	Four regions along the southern coast of the Caspian Sea	NM	fish and shellfish	fish	alosa	4 regions	mean	dry weight	μg kg−1				151.83						151.83			Malvandi, H.; Alahabadi, A. Evaluation of Potential Human Health Risk Due to the Exposure to Mercury via Fish Consumption of Alosa Spp. from the Southern Caspian Sea. Mar. Pollut. Bull. 2019, 143, 66–71, doi:10.1016/j.marpolbul.2019.04.042.
Bioaccumulation and human health risk of shellfish contamination to heavy metals and As in most rapid urbanized Shenzhen, China	Gong, Y.	2019	Asia	China	Seafood markets	NM	fish and shellfish	molluses	argopecten irradians	5	mean	fresh weight	mg/kg	1.04	0.09	1.38	0.012			1.04	0.09	1.38	0.012			Gong, Y.; Chai, M.; Ding, H.; Shi, C.; Wang, Y.; Li, R. Bioaccumulation and Human Health Risk of Shellfish Contamination to Heavy Metals and As in Most Rapid Urbanized Shenzhen, China. Environ. Sci. Pollut. Res. 2020, 27, 2096–2106, doi:10.1007/s11356-019-06580-2.
	Gong, Y.	2019	Asia	China	Seafood markets	NM	fish and shellfish	molluses	babylonia areolata	5	mean	fresh weight	mg/kg	5.7	0.1	0.85	0.007			5.7	0.1	0.85	0.007
	Gong, Y.	2019	Asia	China	Seafood markets	NM	fish and shellfish	molluses	chlamys farreri	5	mean	fresh weight	mg/kg	0.8	0.18	1.34	0.017			0.8	0.18	1.34	0.017
	Gong, Y.	2019	Asia	China	Seafood markets	NM	fish and shellfish	molluses	crassostrea ariakensis	5	mean	fresh weight	mg/kg	0.23	0.2	0.92	0.008			0.23	0.2	0.92	0.008
	Gong, Y.	2019	Asia	China	Seafood markets	NM	fish and shellfish	molluses	haliotis discus	5	mean	fresh weight	mg/kg	0.31	0.04	0.1	0.004			0.31	0.04	0.1	0.004
	Gong, Y.	2019	Asia	China	Seafood markets	NM	fish and shellfish	molluses	paphia undulata	5	mean	fresh weight	mg/kg	0.16	0.12	0.13	0.01			0.16	0.12	0.13	0.01
	Gong, Y.	2019	Asia	China	Seafood markets	NM	fish and shellfish	molluses	perna viridis	5	mean	fresh weight	mg/kg	0.78	0.11	0.08	0.013			0.78	0.11	0.08	0.013
	Gong, Y.	2019	Asia	China	Seafood markets	NM	fish and shellfish	molluses	ruditapes philippinarum	5	mean	fresh weight	mg/kg	0.53	0.11	0.16	0.01			0.53	0.11	0.16	0.01
	Gong, Y.	2019	Asia	China	Seafood markets	NM	fish and shellfish	molluses	sinonovacula constricta	5	mean	fresh weight	mg/kg	0.28	0.16	0.06	0.007			0.28	0.16	0.06	0.007
	Gong, Y.	2019	Asia	China	Seafood markets	NM	fish and shellfish	molluses	tegillarca granosa	5	mean	fresh weight	mg/kg	0.85	0.06	0.04	0.009			0.85	0.06	0.04	0.009
Total Mercury Levels in Commercial Fish in Market of the Republic of Srpska, Bosnia and Herzegovina	Djermanovic, M.	2019	Europe	Bosnia and Herzegovina	Market	NM	fish and shellfish	fish	mackerel (Scomber scombrus)	4	mean	wet weight	μg/kg				12.5						0.0125			Djermanovic, M.; Baralic, I.; Pejic, S. Total Mercury Levels in Commercial Fish in Market of the Republic of Srpska, Bosnia and Herzegovina. Biol. Trace Elem. Res. 2020, 194, 545–551, doi:10.1007/s12011-019-01805-4.
	Djermanovic, M.	2019	Europe	Bosnia and Herzegovina	Market	NM	fish and shellfish	fish	sardines (Sprattus sprattus)	9	mean	wet weight	μg/kg				7.4						0.0074
	Djermanovic, M.	2019	Europe	Bosnia and Herzegovina	Market	NM	fish and shellfish	fish	pangasius (Pangasius hipophthalmus)	11	mean	wet weight	μg/kg				59.1						0.0591
	Djermanovic, M.	2019	Europe	Bosnia and Herzegovina	Market	NM	fish and shellfish	fish	hake (Macruronus magellanicus)	26	mean	wet weight	μg/kg				32.8						0.0328
	Djermanovic, M.	2019	Europe	Bosnia and Herzegovina	Market	NM	fish and shellfish	fish	salmon (Salmo salar)	8	mean	wet weight	μg/kg				17.2						0.0172
Carcinogenic and non-carcinogenic risk assessment of heavy metals contamination in duck eggs and meat as a warning scenario in Thailand	Aendo, P.	2019	Asia	Thailand	Farms	NM	eggs	duck eggs	duck egss	200	mean	dry weight	mg kg−1		4.06	0.33	0.3				4.06	0.33	0.3			Aendo, P.; Thongyuan, S.; Songserm, T.; Tulayakul, P. Carcinogenic and Non-Carcinogenic Risk Assessment of Heavy Metals Contamination in Duck Eggs and Meat as a Warning Scenario in Thailand. Sci. Total Environ. 2019, 689, 215–222, doi:10.1016/j.scitotenv.2019.06.414.
	Aendo, P.	2019	Asia	Thailand	Farms	NM	meat	poultry meat	duck meat	90	mean	dry weight	mg kg−1		1.94	0.22	0.18				1.94	0.22	0.18
Heavy metals and associated health risk of wheat grain in a traditional cultivation area of Baoji, Shaanxi, China	Yang, W.	2019	Asia	China	Cultivars	NM	cereals	wheat	wheat grains	81	mean	dry weight	mg/kg		0.03	0.013					0.03	0.013				Yang, W.; Wang, D.; Wang, M.; Zhou, F.; Huang, J.; Xue, M.; Dinh, Q.T.; Liang, D. Heavy Metals and Associated Health Risk of Wheat Grain in a Traditional Cultivation Area of Baoji, Shaanxi, China. Environ. Monit. Assess. 2019, 191, 428, doi:10.1007/s10661-019-7534-9.
Concentrations and Risk Assessment of Heavy Metals in Tissues of Walleye Pollock (Gadus chalcogrammus) Captured from the Northeastern Coast of Korea	Hwang, D,	2019	Asia	South Korea	Northeastern coast of Korea	No	fish and shellfish	fish	walleye pollock muscle	42	mean	wet weight	μg/g	6.2	0.009	0.003	0.075			6.2	0.009	0.003	0.075			Hwang, D.-W.; Shim, K.; Lee, C. Il Concentrations and Risk Assessment of Heavy Metals in Tissues of Walleye Pollock (Gadus Chalcogrammus) Captured from the Northeastern Coast of Korea. J. Food Prot. 2019, 82, 903–909, doi:10.4315/0362-028X.JFP-18-379.
	Hwang, D.	2019	Asia	South Korea	Northeastern coast of Korea	No	fish and shellfish	offal fish	walleye pollock liver and gonad	38	mean	wet weight	μg/g	5.65	0.034	0.428	0.042			5.65	0.034	0.428	0.042
Determination of Hg in Farmed and Wild Atlantic Bluefin Tuna (Thunnus thynnus L.) Muscle	Annibaldi, A.	2019	Europe	Italy	Purse seine from spawning	NM	fish and shellfish	fish	Farmed Tuna (Atlantic bluefin)	40	mean	wet weight	mg/kg				0.61						0.61			Annibaldi, A.; Truzzi, C.; Carnevali, O.; Pignalosa, P.; Api, M.; Scarponi, G.; Illuminati, S. Determination of Hg in Farmed and Wild Atlantic Bluefin Tuna (Thunnus Thynnus L.) Muscle. Molecules 2019, 24, 1273, doi:10.3390/molecules24071273
	Annibaldi, A.	2019	Europe	Italy	Purse seine from spawning	NM	fish and shellfish	fish	Wild Tuna (Atlantic bluefin)	33	mean	wet weight	mg/kg				1.7						1.7
Estimation of cadmium content in Egyptian foodstuffs: health risk assessment, biological responses of human HepG2 cells to food-relevant concentrations of cadmium, and protection trials using rosmarinic and ascorbic acids	Darwish, W.	2019	Africa	Egypt	Butcher shops, fish markets, and grocery stores	NM	eggs	chicken eggs	chicken’s egg	20	mean	wet weight	μg/g			0.09						0.09				Darwish, W.S.; Chiba, H.; Elhelaly, A.E.; Hui, S.-P. Estimation of Cadmium Content in Egyptian Foodstuffs: Health Risk Assessment, Biological Responses of Human HepG2 Cells to Food-Relevant Concentrations of Cadmium, and Protection Trials Using Rosmarinic and Ascorbic Acids. Environ. Sci. Pollut. Res. 2019, 26, 15443–15457, doi:10.1007/s11356-019-04852-5.
	Darwish, W.	2019	Africa	Egypt	Butcher shops, fish markets, and grocery stores	NM	meat	offal poultry	Chicken’s kidney and liver	40	mean	wet weight	μg/g			0.255						0.255
	Darwish, W.	2019	Africa	Egypt	Butcher shops, fish markets, and grocery stores	NM	meat	poultry meat	Chicken’s muscle	20	mean	wet weight	μg/g			0.06						0.06
	Darwish, W.	2019	Africa	Egypt	Butcher shops, fish markets, and grocery stores	NM	meat	offal red meat	Cattle’s kidney and liver	40	mean	wet weight	μg/g			0.2						0.2
	Darwish, W.	2019	Africa	Egypt	Butcher shops, fish markets, and grocery stores	NM	meat	offal red meat	Cattle’s muscle	20	mean	wet weight	μg/g			0.03						0.03
	Darwish, W.	2019	Africa	Egypt	Butcher shops, fish markets, and grocery stores	NM	meat	offal red meat	Goat’s kidney and liver	40	mean	wet weight	μg/g			0.05						0.05
	Darwish, W.	2019	Africa	Egypt	Butcher shops, fish markets, and grocery stores	NM	meat	offal red meat	Goat’s muscle	20	mean	wet weight	μg/g			0.006						0.006
	Darwish, W.	2019	Africa	Egypt	Butcher shops, fish markets, and grocery stores	NM	meat	offal red meat	Sheep’s kidney and liver	40	mean	wet weight	μg/g			0.09						0.09
	Darwish, W.	2019	Africa	Egypt	Butcher shops, fish markets, and grocery stores	NM	meat	red meat	Sheep’s muscle	20	mean	wet weight	μg/g			0.006						0.006
	Darwish, W.	2019	Africa	Egypt	Butcher shops, fish markets, and grocery stores	NM	milk	cow milk	cow milk	20	mean	wet weight	μg/g			0.15						0.15
	Darwish, W.	2019	Africa	Egypt	Butcher shops, fish markets, and grocery stores	NM	fish and shellfish	fish	Mullet	20	mean	wet weight	μg/g			0.1						0.1
	Darwish, W.	2019	Africa	Egypt	Butcher shops, fish markets, and grocery stores	NM	fish and shellfish	fish	Tilapia	20	mean	wet weight	μg/g			0.11						0.11
	Darwish, W.	2019	Africa	Egypt	Butcher shops, fish markets, and grocery stores	NM	fish and shellfish	crustaceans	Crab	20	mean	wet weight	μg/g			0.61						0.61
	Darwish, W.	2019	Africa	Egypt	Butcher shops, fish markets, and grocery stores	NM	fish and shellfish	molluses	Oyster	20	mean	wet weight	μg/g			0.32						0.32
	Darwish, W.	2019	Africa	Egypt	Butcher shops, fish markets, and grocery stores	NM	fish and shellfish	crustaceans	Shrimp	20	mean	wet weight	μg/g			0.44						0.44
Heavy metal accumulation in and food safety of shark meat from Jeju island, Republic of Korea	Kim, S.W.	2019	Asia	South Korea	Moseulpo and Hallim fish markets	NM	fish and shellfish	fish	Shark (Carcharhinus brachyurus)	15	mean	wet weight	mg/kg	6.98	0.04	<LOD	0.25	0.16		6.98	0.04	<LOD	0.25	0.16		Kim, S.W.; Han, S.J.; Kim, Y.; Jun, J.W.; Giri, S.S.; Chi, C.; Yun, S.; Kim, H.J.; Kim, S.G.; Kang, J.W.; et al. Heavy Metal Accumulation in and Food Safety of Shark Meat from Jeju Island, Republic of Korea. PLoS One 2019, 14, e0212410, doi:10.1371/journal.pone.0212410.
	Kim, S.W.	2019	Asia	South Korea	Moseulpo and Hallim fish markets	NM	fish and shellfish	fish	Shark (Carcharhinus obscurus)	2	mean	wet weight	mg/kg	7.85	0.08	<LOD	0.26	0.17		7.85	0.08	<LOD	0.26	0.17
	Kim, S.W.	2019	Asia	South Korea	Moseulpo and Hallim fish markets	NM	fish and shellfish	fish	Shark (Isurus oxyrinchus)	2	mean	wet weight	mg/kg	2.06	0.06	<LOD	0.27	0.19		2.06	0.06	<LOD	0.27	0.19
	Kim, S.W.	2019	Asia	South Korea	Moseulpo and Hallim fish markets	NM	fish and shellfish	fish	Shark (Triakis scyllium)	3	mean	wet weight	mg/kg	8.32	0.02	<LOD	0.13	0.07		8.32	0.02	<LOD	0.13	0.07
	Kim, S.W.	2019	Asia	South Korea	Moseulpo and Hallim fish markets	NM	fish and shellfish	fish	Shark (Mustelus manazo)	2	mean	wet weight	mg/kg	17.59	0.01	<LOD	0.12	0.08		17.59	0.01	<LOD	0.12	0.08
Arsenic and cadmium contents in Brazilian rice from different origins can vary more than two orders of magnitude	Kato, L.S.	2019	America	Brazil	Producers of certified rice	NM	cereals	rice	Rice (Husked)	48	mean	dry weight	μg/kg	174		14.6				0.174		0.0146				Kato, L.S.; De Nadai Fernandes, E.A.; Raab, A.; Bacchi, M.A.; Feldmann, J. Arsenic and Cadmium Contents in Brazilian Rice from Different Origins Can Vary More than Two Orders of Magnitude. Food Chem. 2019, 286, 644–650, doi:10.1016/j.foodchem.2019.02.043.
Occurrence and bioaccessibility of mercury in commercial rice samples in Montreal (Canada)	Lin, H.	2019	America	Canada	Grocery shops and supermarkets, imported	NM	cereals	rice	Brown rice	15	mean	dry weight	ng.g-1				3.5						3.5e-06			Lin, H.; Santa-Rios, A.; Barst, B.D.; Basu, N.; Bayen, S. Occurrence and Bioaccessibility of Mercury in Commercial Rice Samples in Montreal (Canada). Food Chem. Toxicol. 2019, 126, 72–78, doi:10.1016/j.fct.2019.02.006.
	Lin, H.	2019	America	Canada	Grocery shops and supermarkets, imported	NM	cereals	rice	White rice	67	mean	dry weight	ng.g-1				2.6						2.6e-06
	Lin, H.	2019	America	Canada	Grocery shops and supermarkets, imported	NM	cereals	rice	Bastmati rice	23	mean	dry weight	ng.g-1				1.7						1.7e-06
	Lin, H.	2019	America	Canada	Grocery shops and supermarkets, imported	NM	cereals	rice	Short and medium grain rice	25	mean	dry weight	ng.g-1				2						2e-06
	Lin, H.	2019	America	Canada	Grocery shops and supermarkets, imported	NM	cereals	rice	Long grain rice	22	mean	dry weight	ng.g-1				4.1						4.1e-06
	Lin, H.	2019	America	Canada	Grocery shops and supermarkets, imported	NM	cereals	rice	Jasmine	12	mean	dry weight	ng.g-1				2.9						2.9e-06
	Lin, H.	2019	America	Canada	Grocery shops and supermarkets, imported	NM	cereals	rice	Black and red rice	7	mean	dry weight	ng.g-1				4.7						4.7e-06
Dietary Intake of Cadmium, Chromium, Copper, Nickel, and Lead through the Consumption of Meat, Liver, and Kidney and Assessment of Human Health Risk in Birjand, Southeast of Iran	Zeinali, T.	2019	Asia	Iran	Butcheries and retails	granite, chromite, and copper mines	meat	red meat	Cow	51	mean	wet weight	mg/kg			0.062	0.074					0.062	0.074			Zeinali, T.; Salmani, F.; Naseri, K. Dietary Intake of Cadmium, Chromium, Copper, Nickel, and Lead through the Consumption of Meat, Liver, and Kidney and Assessment of Human Health Risk in Birjand, Southeast of Iran. Biol. Trace Elem. Res. 2019, 191, 338–347, doi:10.1007/s12011-019-1637-6.
	Zeinali, T.	2019	Asia	Iran	Butcheries and retails	granite, chromite, and copper mines	meat	red meat	Sheep	51	mean	wet weight	mg/kg			0.0776	0.057					0.0776	0.057
Concentrations and Health Risk Assessment of Trace Elements in Cereals, Fruits, and Vegetables of Bangladesh	Rahman, M.	2019	Asia	Bangladesh	Local markets	NM	pulses, seeds and nuts	pulses	Black gram (Vignamungo)	3	mean	dry weight	mg/kg	0.56	1.3	0.17				0.56	1.3	0.17				Rahman, M.; Islam, M.A. Concentrations and Health Risk Assessment of Trace Elements in Cereals, Fruits, and Vegetables of Bangladesh. Biol. Trace Elem. Res. 2019, 191, 243–253, doi:10.1007/s12011-018-1596-3.
	Rahman, M.	2019	Asia	Bangladesh	Local markets	NM	vegetables	legume vegetables	Pea (Lathyrussativus)	3	mean	dry weight	mg/kg	0.61	0.97	0.23				0.61	0.97	0.23
	Rahman, M.	2019	Asia	Bangladesh	Local markets	NM	pulses, seeds and nuts	pulses	Chickpea (Cicerarietinum)	3	mean	dry weight	mg/kg	0.54	1.4	0.05				0.54	1.4	0.05
	Rahman, M.	2019	Asia	Bangladesh	Local markets	NM	pulses, seeds and nuts	pulses	Mung bean (Vignaradiata)	3	mean	dry weight	mg/kg	0.48	0.84	0.04				0.48	0.84	0.04
	Rahman, M.	2019	Asia	Bangladesh	Local markets	NM	pulses, seeds and nuts	pulses	Red lentil (Lens culinaris)	3	mean	dry weight	mg/kg	0.21	0.6	0.06				0.21	0.6	0.06
	Rahman, M.	2019	Asia	Bangladesh	Local markets	NM	cereals	rice	Rice (Oryza sativa)	3	mean	dry weight	mg/kg	0.56	0.44	0.04				0.56	0.44	0.04
	Rahman, M.	2019	Asia	Bangladesh	Local markets	NM	cereals	maize	Maize (Zea mays)	3	mean	dry weight	mg/kg	0.53	0.46	0.12				0.53	0.46	0.12
	Rahman, M.	2019	Asia	Bangladesh	Local markets	NM	cereals	rice	Kataribhog rice (Oryza sativa)	3	mean	dry weight	mg/kg	0.78	0.98	0.06				0.78	0.98	0.06
	Rahman, M.	2019	Asia	Bangladesh	Local markets	NM	fruits	pome fruits	Apple (Malus)	3	mean	dry weight	mg/kg	0.69	0.45	0.01				0.69	0.45	0.01
	Rahman, M.	2019	Asia	Bangladesh	Local markets	NM	fruits	tropical fruit	Guava (Psidium guajava)	3	mean	dry weight	mg/kg	0.85	0.93	0.02				0.85	0.93	0.02
	Rahman, M.	2019	Asia	Bangladesh	Local markets	NM	fruits	tropical fruit	Pineapple (Ananas comosus)	3	mean	dry weight	mg/kg	1.7	0.44	0.03				1.7	0.44	0.03
	Rahman, M.	2019	Asia	Bangladesh	Local markets	NM	fruits	tropical fruit	Banana (Musa paradisiaca)	3	mean	dry weight	mg/kg	0.47	0.87	0.02				0.47	0.87	0.02
	Rahman, M.	2019	Asia	Bangladesh	Local markets	NM	fruits	stone fruits	Coconut (Cocos nucifera)	3	mean	dry weight	mg/kg	0.31	0.99	0.02				0.31	0.99	0.02
	Rahman, M.	2019	Asia	Bangladesh	Local markets	NM	fruits	watermelons	Bitter melon (Momordica charantia)	3	mean	dry weight	mg/kg	0.36	1.5	0.021				0.36	1.5	0.021
	Rahman, M.	2019	Asia	Bangladesh	Local markets	NM	roots and tubers	roots and tubers	Carrot (Daucus carota)	3	mean	dry weight	mg/kg	0.29	0.45	0.02				0.29	0.45	0.02
	Rahman, M.	2019	Asia	Bangladesh	Local markets	NM	vegetables	brassica vegetables	Cauliflower (Brassica oleracea var. Botrytis)	3	mean	dry weight	mg/kg	0.46	0.56	0.02				0.46	0.56	0.02
	Rahman, M.	2019	Asia	Bangladesh	Local markets	NM	roots and tubers	roots and tubers	Potato (Solanum tuberosum)	3	mean	dry weight	mg/kg	0.57	0.62	0.05				0.57	0.62	0.05
	Rahman, M.	2019	Asia	Bangladesh	Local markets	NM	vegetables	fruiting vegetables	Tomato (Solanum lycopersicum)	3	mean	dry weight	mg/kg	0.44	1.6	0.03				0.44	1.6	0.03
	Rahman, M.	2019	Asia	Bangladesh	Local markets	NM	vegetables	bulb vegetables	Onion (Allium cepa)	3	mean	dry weight	mg/kg	0.47	1.6	0.63				0.47	1.6	0.63
	Rahman, M.	2019	Asia	Bangladesh	Local markets	NM	vegetables	fruiting vegetables	Sweet gourd (Cucurbita maxima)	3	mean	dry weight	mg/kg	0.6	0.84	0.01				0.6	0.84	0.01
	Rahman, M.	2019	Asia	Bangladesh	Local markets	NM	vegetables	fruiting vegetables	Cucumber (Cucumis sativus)	3	mean	dry weight	mg/kg	0.64	1.1	0.12				0.64	1.1	0.12
	Rahman, M.	2019	Asia	Bangladesh	Local markets	NM	vegetables	fruiting vegetables	Brinjal (Solanum melongena)	3	mean	dry weight	mg/kg	0.33	1.2	0.07				0.33	1.2	0.07
	Rahman, M.	2019	Asia	Bangladesh	Local markets	NM	vegetables	leafy vegetables	Red amaranth (Amaranthus gangeticus)	3	mean	dry weight	mg/kg	0.85	0.59	0.63				0.85	0.59	0.63
	Rahman, M.	2019	Asia	Bangladesh	Local markets	NM	roots and tubers	roots and tubers	Arum (Colocasia esculenta)	3	mean	dry weight	mg/kg	0.53	0.37	0.02				0.53	0.37	0.02
	Rahman, M.	2019	Asia	Bangladesh	Local markets	NM	vegetables	leafy vegetables	Malabar spinach (Basella alba)	3	mean	dry weight	mg/kg	0.13	0.72	0.03				0.13	0.72	0.03
	Rahman, M.	2019	Asia	Bangladesh	Local markets	NM	fruits	pome fruits	Okra (Abelmoschus esculentus)	3	mean	dry weight	mg/kg	0.48	1.6	0.021				0.48	1.6	0.021
	Rahman, M.	2019	Asia	Bangladesh	Local markets	NM	vegetables	stalk and steem vegetables	String bean (Vigna sesquipedalis)	3	mean	dry weight	mg/kg	0.85	2.2	0.02				0.85	2.2	0.02
	Rahman, M.	2019	Asia	Bangladesh	Local markets	NM	pulses, seeds and nuts	pulses	Bean (Phaseolus vulgaris)	3	mean	dry weight	mg/kg	0.26	1.6	0.74				0.26	1.6	0.74
Toxic metals (Al, Cd, Pb and Hg) in the most consumed edible seaweeds in Europe	Paz, S.	2019		Spain	Shopping centers and health food shops: Europe origin	NM	vegetables	leafy vegetables	algae: Wakame (Undaria pinnatifida)	15	mean	dry weight	mg/kg		0.3	0.04	0.012		31.5		0.3	0.04	0.012		31.5	Paz, S.; Rubio, C.; Frías, I.; Gutiérrez, Á.J.; González-Weller, D.; Martín, V.; Revert, C.; Hardisson, A. Toxic Metals (Al, Cd, Pb and Hg) in the Most Consumed Edible Seaweeds in Europe. Chemosphere 2019, 218, 879–884, doi:10.1016/j.chemosphere.2018.11.165.
	Paz, S.	2019		Spain	Shopping centers and health food shops: Asia origin	NM	vegetables	leafy vegetables	algae: Wakame (Undaria pinnatifida)	10	mean	dry weight	mg/kg		0.31	1.11	0.011		20		0.31	1.11	0.011		20
	Paz, S.	2019		Spain	Shopping centers and health food shops: Europe origin	NM	vegetables	leafy vegetables	algae: Sea spaghetti (Himanthalia elongata)	15	mean	dry weight	mg/kg		0.23	0.11	0.015		19.1		0.23	0.11	0.015		19.1
	Paz, S.	2019		Spain	Shopping centers and health food shops: Europe origin	NM	vegetables	leafy vegetables	algae: Kombu (Laminaria ochroleuca)	15	mean	dry weight	mg/kg		0.38	0.08	0.024		34.7		0.38	0.08	0.024		34.7
Heavy metals concentrations in some commercially key species from Sicilian coasts (Mediterranean Sea): Potential human health risk estimation	Traina, A.	2019	Europe	Italy	Six fish markets	NM	fish and shellfish	fish	S. pilchardus	260	mean	wet weight	μg g−1	9.264	0.058	0.046	0.106			9.264	0.058	0.046	0.106			Traina, A.; Bono, G.; Bonsignore, M.; Falco, F.; Giuga, M.; Quinci, E.M.; Vitale, S.; Sprovieri, M. Heavy Metals Concentrations in Some Commercially Key Species from Sicilian Coasts (Mediterranean Sea): Potential Human Health Risk Estimation. Ecotoxicol. Environ. Saf. 2019, 168, 466–478, doi:10.1016/j.ecoenv.2018.10.056.
	Traina, A.	2019	Europe	Italy	Six fish markets	NM	fish and shellfish	fish	M. surmuletus	57	mean	wet weight	μg g−1	12.435	0.02	<LOD	0.21			12.435	0.02	<LOD	0.21
	Traina, A.	2019	Europe	Italy	Six fish markets	NM	fish and shellfish	fish	M. barbatus	64	mean	wet weight	μg g−1	12.09	0.046	<LOD	0.183			12.09	0.046	<LOD	0.183
	Traina, A.	2019	Europe	Italy	Six fish markets	NM	fish and shellfish	fish	M. merluccius	80	mean	wet weight	μg g−1	8.754	0.0275	<LOD	0.152			8.754	0.0275	<LOD	0.152
	Traina, A.	2019	Europe	Italy	Six fish markets	NM	fish and shellfish	crustaceans	P. longirostris	717	mean	wet weight	μg g−1	34.758	0.071	0.008	0.22			34.758	0.071	0.008	0.22
Locally produced chicken eggs a source of dietary lead for an Australian community living with an active lead smelter?	Zariff, R.	2018	Oceania	Australia	site located within 2 kilometres of the lead–zinc smelter operating or from a residential site	lead–zinc smelter	Eggs	chicken eggs	Yolk and albumen (test egg)	20	mean	fresh weight	mg/kg		0.269						0.269					Zariff, R.Z.; Pumpa, L.; Simon, D.L.; Lewis, C. Locally Produced Chicken Eggs—a Source of Dietary Lead for an Australian Community Living with an Active Lead Smelter? J. Expo. Sci. Environ. Epidemiol. 2019, 29, 688–696, doi:10.1038/s41370-018-0082-5.
	Zariff, R.	2018	Oceania	Australia	site located within 2 kilometres of the lead–zinc smelter operating or from a residential site	residential site	Eggs	chicken eggs	Yolk and albumen (control egg)	11	mean	fresh weight	mg/kg		0.013						0.013
Heavy metals (Pb, Cd, Cu, Zn, Ni, Co) in leafy vegetables collected from production sites: their potential health risk to the general population in Shiraz, Iran	Rahmdel, S.	2018	Asia	Iran	Agricultural fields	high traffic inner city	vegetables	leafy vegetables	Spinach	100	median	dry weight	mg/kg		2.89	0.27					2.89	0.27				Rahmdel, S.; Rezaei, M.; Ekhlasi, J.; Zarei, S.H.; Akhlaghi, M.; Abdollahzadeh, S.M.; Sefidkar, R.; Mazloomi, S.M. Heavy Metals (Pb, Cd, Cu, Zn, Ni, Co) in Leafy Vegetables Collected from Production Sites: Their Potential Health Risk to the General Population in Shiraz, Iran. Environ. Monit. Assess. 2018, 190, 650, doi:10.1007/s10661-018-7042-3.
	Rahmdel, S.	2018	Asia	Iran	Agricultural fields	high traffic inner city	vegetables	leafy vegetables	cress	100	median	dry weight	mg/kg		3.53	0.2					3.53	0.2
Mercury Levels and Risk Implications Through Fish Consumption on the Sinaloa Coasts (Gulf of California, Northwest Mexico)	Zamora-Arellano, N.Y.	2018	America	Mexico	Fish markets	NM	fish and shellfish	fish	yellowfin tuna (frozen)	15	mean	dry weight	μg/g				0.79						0.79			Zamora‐Arellano, N.; Betancourt‐Lozano, M.; Ilizaliturri‐Hernández, C.; García‐Hernández, J.; Jara‐Marini, M.; Chávez‐Sánchez, C.; Ruelas‐Inzunza, J.R. Mercury Levels and Risk Implications Through Fish Consumption on the Sinaloa Coasts (Gulf of California, Northwest Mexico). Risk Anal. 2018, 38, 2646–2658, doi:10.1111/risa.13185.
	Zamora-Arellano, N.Y.	2018	America	Mexico	Fish markets	NM	fish and shellfish	fish	Pacific sierra (fesh)	15	mean	dry weight	μg/g				0.27						0.27
	Zamora-Arellano, N.Y.	2018	America	Mexico	Fish markets	NM	fish and shellfish	fish	dolphinfish (fresh)	15	mean	dry weight	μg/g				0.04						0.04
	Zamora-Arellano, N.Y.	2018	America	Mexico	Fish markets	NM	fish and shellfish	fish	Yellowfin mojarra	15	mean	dry weight	μg/g				0.54						0.54
	Zamora-Arellano, N.Y.	2018	America	Mexico	Fish markets	NM	fish and shellfish	fish	bullseye puffer	15	mean	dry weight	μg/g				0.93						0.93
Probabilistic risk assessment (Monte Carlo simulation method) of Pb and Cd in the onion bulb (Allium cepa) and soil of Iran	Fakhri, Y.	2018	Asia	Iran	Cultivars	NM	vegetables	bulb vegetables	onions	45	mean	dry weight	mg/kg		0.1	0.05					0.1	0.05				Fakhri, Y.; Mousavi Khaneghah, A.; Conti, G.O.; Ferrante, M.; Khezri, A.; Darvishi, A.; Ahmadi, M.; Hasanzadeh, V.; Rahimizadeh, A.; Keramati, H.; et al. Probabilistic Risk Assessment (Monte Carlo Simulation Method) of Pb and Cd in the Onion Bulb (Allium Cepa) and Soil of Iran. Environ. Sci. Pollut. Res. 2018, 25, 30894–30906, doi:10.1007/s11356-018-3081-0.
Lead in mangrove root crab (Goniopsis cruentata) and risk assessment due to exposure for estuarine villagers	Costa, R.G.	2018	America	Brazil	Jaguaripe river estuary	NM	fish and shellfish	crustaceans	mangrove root crabs	51	mean	wet weight	mg kg−1		<LOD						<LOD					Costa, R.G.; Araújo, C.F. da S.; Ferreol Bah, A.H.; Junior, E.A.G.; Rodrigues, Y.J. de M.; Menezes-Filho, J.A. Lead in Mangrove Root Crab ( Goniopsis Cruentata ) and Risk Assessment Due to Exposure for Estuarine Villagers. Food Addit. Contam. Part B 2018, 11, 293–301, doi:10.1080/19393210.2018.1504824.
Heavy metals in seafood purchased from a fishery market in Hungary	Lehel, J.	2018	Europe	Hungary	Fishery product market. Imported from France	NM	fish and shellfish	molluses	Oysters	34	mean	wet weight	mg kg−a	2.88	0.66	0.28	<LOD			2.88	0.66	0.28	<LOD			Lehel, J.; Bartha, A.; Dankó, D.; Lányi, K.; Laczay, P. Heavy Metals in Seafood Purchased from a Fishery Market in Hungary. Food Addit. Contam. Part B 2018, 11, 302–308, doi:10.1080/19393210.2018.1505781.
	Lehel, J.	2018	Europe	Hungary	Fishery product market. Imported from Argentina	NM	fish and shellfish	cephalopods	Squids	28	mean	wet weight	mg kg−a	1.28	0.59	0.3	<LOD			1.28	0.59	0.3	<LOD
Dietary cadmium exposure assessment in rural areas of Southwest China	Huo, J.	2018	Asia	China	Households of the survey participants	High-polluted area	cereals	rice	Rice	153	mean	fresh weight	mg/kg			0.53						0.53				Huo, J.; Huang, Z.; Li, R.; Song, Y.; Lan, Z.; Ma, S.; Wu, Y.; Chen, J.; Zhang, L. Dietary Cadmium Exposure Assessment in Rural Areas of Southwest China. PLoS One 2018, 13, e0201454, doi:10.1371/journal.pone.0201454.
	Huo, J.	2018	Asia	China	Households of the survey participants	Low-polluted	cereals	rice	Rice	51	mean	fresh weight	mg/kg			0.51						0.51
	Huo, J.	2018	Asia	China	Households of the survey participants	Control	cereals	rice	Rice	96	mean	fresh weight	mg/kg			0.03						0.03
	Huo, J.	2018	Asia	China	Households of the survey participants	High-polluted area	roots and tubers	roots and tubers	Radish	21	mean	fresh weight	mg/kg			0.02						0.02
	Huo, J.	2018	Asia	China	Households of the survey participants	Low-polluted	roots and tubers	roots and tubers	Radish	18	mean	fresh weight	mg/kg			0.02						0.02
	Huo, J.	2018	Asia	China	Households of the survey participants	Control	roots and tubers	roots and tubers	Radish	14	mean	fresh weight	mg/kg			0.02						0.02
	Huo, J.	2018	Asia	China	Households of the survey participants	High-polluted area	roots and tubers	roots and tubers	Potato	10	mean	fresh weight	mg/kg			0.03						0.03
	Huo, J.	2018	Asia	China	Households of the survey participants	Low-polluted	roots and tubers	roots and tubers	Potato	13	mean	fresh weight	mg/kg			0.02						0.02
	Huo, J.	2018	Asia	China	Households of the survey participants	Control	roots and tubers	roots and tubers	Potato	17	mean	fresh weight	mg/kg			0.02						0.02
	Huo, J.	2018	Asia	China	Households of the survey participants	High-polluted area	vegetables	leafy vegetables	Asparagus lettuce	11	mean	fresh weight	mg/kg			0.08						0.08
	Huo, J.	2018	Asia	China	Households of the survey participants	Low-polluted	vegetables	leafy vegetables	Asparagus lettuce	12	mean	fresh weight	mg/kg			0.03						0.03
	Huo, J.	2018	Asia	China	Households of the survey participants	Control	vegetables	leafy vegetables	Asparagus lettuce	14	mean	fresh weight	mg/kg			0.03						0.03
	Huo, J.	2018	Asia	China	Households of the survey participants	High-polluted area	vegetables	stalk and steem vegetables	Celery	9	mean	fresh weight	mg/kg			0.19						0.19
	Huo, J.	2018	Asia	China	Households of the survey participants	Low-polluted	vegetables	stalk and steem vegetables	Celery	10	mean	fresh weight	mg/kg			0.08						0.08
	Huo, J.	2018	Asia	China	Households of the survey participants	Control	vegetables	stalk and steem vegetables	Celery	13	mean	fresh weight	mg/kg			0.03						0.03
	Huo, J.	2018	Asia	China	Households of the survey participants	High-polluted area	vegetables	bulb vegetables	Garlic sprout	20	mean	fresh weight	mg/kg			0.06						0.06
	Huo, J.	2018	Asia	China	Households of the survey participants	Low-polluted	vegetables	bulb vegetables	Garlic sprout	15	mean	fresh weight	mg/kg			0.04						0.04
	Huo, J.	2018	Asia	China	Households of the survey participants	Control	vegetables	bulb vegetables	Garlic sprout	15	mean	fresh weight	mg/kg			0.02						0.02
	Huo, J.	2018	Asia	China	Households of the survey participants	High-polluted area	vegetables	brassica vegetables	Cabbage	17	mean	fresh weight	mg/kg			0.02						0.02
	Huo, J.	2018	Asia	China	Households of the survey participants	Low-polluted	vegetables	brassica vegetables	Cabbage	18	mean	fresh weight	mg/kg			0.02						0.02
	Huo, J.	2018	Asia	China	Households of the survey participants	Control	vegetables	brassica vegetables	Cabbage	15	mean	fresh weight	mg/kg			0.02						0.02
	Huo, J.	2018	Asia	China	Households of the survey participants	High-polluted area	vegetables	leafy vegetables	Edible rape	12	mean	fresh weight	mg/kg			0.02						0.02
	Huo, J.	2018	Asia	China	Households of the survey participants	Low-polluted	vegetables	leafy vegetables	Edible rape	14	mean	fresh weight	mg/kg			0.04						0.04
	Huo, J.	2018	Asia	China	Households of the survey participants	Control	vegetables	leafy vegetables	Edible rape	12	mean	fresh weight	mg/kg			0.02						0.02
Dietary cadmium intake from rice and vegetables and potential health risk: A case study in Xiangtan, southern China	Chen, H.	2018	Asia	China	Xiangtan county	NM	cereals	rice	Rice grain	200	mean	dry weight	mg kg−1			0.69						0.69				Chen, H.; Yang, X.; Wang, P.; Wang, Z.; Li, M.; Zhao, F.-J. Dietary Cadmium Intake from Rice and Vegetables and Potential Health Risk: A Case Study in Xiangtan, Southern China. Sci. Total Environ. 2018, 639, 271–277, doi:10.1016/j.scitotenv.2018.05.050.
Heavy metals and lead isotopes in soils, road dust and leafy vegetables and health risks via vegetable consumption in the industrial areas of Shanghai, China	Bi, C.	2018	Asia	China	Suburban areas	near industrial areas and highways	vegetables	brassica vegetables	Bok choy	22	mean	fresh weight	mg kg−1	0.13	0.02	2.15	0.05			0.13	0.02	2.15	0.05			Bi, C.; Zhou, Y.; Chen, Z.; Jia, J.; Bao, X. Heavy Metals and Lead Isotopes in Soils, Road Dust and Leafy Vegetables and Health Risks via Vegetable Consumption in the Industrial Areas of Shanghai, China. Sci. Total Environ. 2018, 619–620, 1349–1357, doi:10.1016/j.scitotenv.2017.11.177.
	Bi, C.	2018	Asia	China	Suburban areas	near industrial areas and highways	vegetables	leafy vegetables	Water spinach	16	mean	fresh weight	mg kg−2	0.14	0.02	1.32	0.07			0.014	0.002	0.132	0.007
	Bi, C.	2018	Asia	China	Suburban areas	near industrial areas and highways	vegetables	brassica vegetables	Shanghai Green cabbage	37	mean	fresh weight	mg kg−3	0.12	0.02	2.64	0.08			0.0012	0.0002	0.0264	0.0008
	Bi, C.	2018	Asia	China	Suburban areas	near industrial areas and highways	vegetables	leafy vegetables	Leaf lettuce	31	mean	fresh weight	mg kg−4	0.08	0.01	2.81	0.08			8e-05	1e-05	0.00281	8e-05
Stochastic exposure and health risk assessment of rice contamination to the heavy metals in the market of Iranshahr, Iran	Djahed, B.	2018	Asia	Iran	Market of Iranshahr	NM	cereals	rice	Rice	36	mean	dry weight	mg kg−1	0.369	0.123	0.0337			39.6	0.369	0.123	0.0337			39.6	Djahed, B.; Taghavi, M.; Farzadkia, M.; Norzaee, S.; Miri, M. Stochastic Exposure and Health Risk Assessment of Rice Contamination to the Heavy Metals in the Market of Iranshahr, Iran. Food Chem. Toxicol. 2018, 115, 405–412, doi:10.1016/j.fct.2018.03.040.
Geographical variations of cadmium and arsenic concentrations and arsenic speciation in Chinese rice	Chen, H.	2018	Asia	China	Local markets in 20 provinces	NM	cereals	rice	White rice (polish)	160	mean	dry weight	mg kg-1	0.087		0.093				0.087		0.093				Chen, H.; Tang, Z.; Wang, P.; Zhao, F.-J. Geographical Variations of Cadmium and Arsenic Concentrations and Arsenic Speciation in Chinese Rice. Environ. Pollut. 2018, 238, 482–490, doi:10.1016/j.envpol.2018.03.048.
Methylmercury in tissues of Atlantic sturgeon (Acipenser oxyrhynchus) from the Saint John River, New Brunswick, Canada	Mallory, M.L.	2018	America	Canada	Commercial fishery	NM	fish and shellfish	fish	Atlantic sturgeon (muscle)	35	mean	wet weight	μg/g					0.18						0.18		Mallory, M.L.; O’Driscoll, N.J.; Klapstein, S.; Varela, J.L.; Ceapa, C.; Stokesbury, M.J. Methylmercury in Tissues of Atlantic Sturgeon (Acipenser Oxyrhynchus) from the Saint John River, New Brunswick, Canada. Mar. Pollut. Bull. 2018, 126, 250–254, doi:10.1016/j.marpolbul.2017.11.024.
	Mallory, M.L.	2018	America	Canada	Commercial fishery	NM	fish and shellfish	offal fish	Atlantic sturgeon (liver)	35	mean	wet weight	μg/g					0.15						0.15
Trace Elements in Soils and Selected Agricultural Plants in the Tongling Mining Area of China	Ding, Z.	2018	Asia	China	Suburban areas	NM	vegetables	fruiting vegetables	Capsicum annuum	94	mean	dry weight	mg kg−1	0.043	0.01	0.02				0.043	0.01	0.02				Ding, Z.; Li, Y.; Sun, Q.; Zhang, H. Trace Elements in Soils and Selected Agricultural Plants in the Tongling Mining Area of China. Int. J. Environ. Res. Public Health 2018, 15, 202, doi:10.3390/ijerph15020202.
	Ding, Z.	2018	Asia	China	Suburban areas	NM	vegetables	fruiting vegetables	Solanum melongena	80	mean	dry weight	mg kg−1	0.017	0.008	0.051				0.017	0.008	0.051
	Ding, Z.	2018	Asia	China	Suburban areas	NM	vegetables	fruiting vegetables	Lycopersicon esculentum	30	mean	dry weight	mg kg−1	0.004	0.047	0.016				0.004	0.047	0.016
	Ding, Z.	2018	Asia	China	Suburban areas	NM	vegetables	legume vegetables	Vigna sesquipedalis	80	mean	dry weight	mg kg−1	0.01	0.018	0.006				0.01	0.018	0.006
	Ding, Z.	2018	Asia	China	Suburban areas	NM	pulses, seeds and nuts	soybeans	Glycine max	38	mean	dry weight	mg kg−1	0.106	0.015	0.022				0.106	0.015	0.022
	Ding, Z.	2018	Asia	China	Suburban areas	NM	vegetables	legume vegetables	Dolichos lablab	30	mean	dry weight	mg kg−1	0.009	0.098	0.01				0.009	0.098	0.01
	Ding, Z.	2018	Asia	China	Suburban areas	NM	vegetables	legume vegetables	Luffa cylindrica	65	mean	dry weight	mg kg−1	0.005	0.007	0.004				0.005	0.007	0.004
	Ding, Z.	2018	Asia	China	Suburban areas	NM	vegetables	fruiting vegetables	Cucumis sativus	24	mean	dry weight	mg kg−1	0.013	0.018	0.004				0.013	0.018	0.004
Heavy metals in eggs and chicken and the associated human health risk assessment in the mining areas of Singhbhum copper belt, India	Giri, S.	2017	Asia	India	Locations in the environs of the copper mining and processing facilities	copper mining and processing industries	Meat	poultry meat	chicken (muscle)	42 (samples were collected in triplicates from 14 locations)	geometric mean	fresh weight	mg kg-1	42	0.98				24.6		0.98				24.6	Giri, S.; Singh, A.K. Heavy Metals in Eggs and Chicken and the Associated Human Health Risk Assessment in the Mining Areas of Singhbhum Copper Belt, India. Arch. Environ. Occup. Health 2019, 74, 161–170, doi:10.1080/19338244.2017.1407284.
	Giri, S.	2017	Asia	India	Locations in the environs of the copper mining and processing facilities	copper mining and processing industries	Eggs	chicken eggs	Chicken ggs	42 (samples were collected in triplicates from 14 locations)	geometric mean	fresh weight	mg kg-1	42	0.15				1.79		0.15				1.79
Mercury and selenium levels, and their molar ratios in several species of commercial shrimp in Japan regarding the health risk of methylmercury exposure	Hoang, V.	2017	Asia	Japan	Supermarkets in Kumamoto and Kagoshima (Vietnam, India and Australia)	NM	fish and shellfish	crustaceans	black tiger shrimp (Vietnam, India and Australia	18	median	wet weight	ng/g				15.8	14.4					0.0158	0.0144		Hoang, V.A.T.; Sakamoto, M.; Yamamoto, M. Mercury and Selenium Levels, and Their Molar Ratios in Several Species of Commercial Shrimp in Japan Regarding the Health Risk of Methylmercury Exposure. J. Toxicol. Sci. 2017, 42, 509–517, doi:10.2131/jts.42.509.
	Hoang, V.	2017	Asia	Japan	Supermarkets in Kumamoto and Kagoshima (India, Ecuador and Malasya)	NM	fish and shellfish	crustaceans	Vannamei shrimp (India, Ecuador and Malasya)	25	median	wet weight	ng/g				11.4	11.2					0.0114	0.0112
	Hoang, V.	2017	Asia	Japan	Supermarkets in Kumamoto and Kagoshima (India, Banglaseh and Indonesia)	NM	fish and shellfish	crustaceans	white shrimp (India, Banglaseh and Indonesia)	26	median	wet weight	ng/g				26.8	26.1					0.0268	0.0261
	Hoang, V.	2017	Asia	Japan	Supermarkets in Kumamoto and Kagoshima	NM	fish and shellfish	crustaceans	Shiba shrimp (Japan)	10	median	wet weight	ng/g				15.9	15					0.0159	0.015
	Hoang, V.	2017	Asia	Japan	Supermarkets in Kumamoto and Kagoshima	NM	fish and shellfish	crustaceans	Kuruma shrimp (Japan)	10	median	wet weight	ng/g				79.9	75.9					0.0799	0.0759
	Hoang, V.	2017	Asia	Japan	Supermarkets in Kumamoto and Kagoshima	NM	fish and shellfish	crustaceans	Ashiaka shrimp (Japan)	10	median	wet weight	ng/g				36.1	34.1					0.0361	0.0341
	Hoang, V.	2017	Asia	Japan	Supermarkets in Kumamoto and Kagoshima	NM	fish and shellfish	crustaceans	Red shrimp (Argentina)	9	median	wet weight	ng/g				14.5	13.5					0.0145	0.0135
	Hoang, V.	2017	Asia	Japan	Supermarkets in Kumamoto and Kagoshima	NM	fish and shellfish	crustaceans	Iranian tiger shrimap (Indonesia)	6	median	wet weight	ng/g				62	55.9					0.062	0.0559
Heavy metal and arsenic concentrations in rainbow trout (Oncorhynchus mykiss) farmed in a dam reservoir on the Firat (Euphrates) River: Risk-based consumption advisories	Varol, M.	2017	Asia	Turkey	Cage farming facilities on the dam reservoir	NM	fish and shellfish	fish	Rainbow trout (Oncorhynchus mykiss)	90	mean	wet weight	mg/kg	0.0737	0.053	0.00052				0.0737	0.053	0.00052				Varol, M.; Kaya, G.K.; Alp, A. Heavy Metal and Arsenic Concentrations in Rainbow Trout (Oncorhynchus Mykiss) Farmed in a Dam Reservoir on the Firat (Euphrates) River: Risk-Based Consumption Advisories. Sci. Total Environ. 2017, 599–600, 1288–1296, doi:10.1016/j.scitotenv.2017.05.052
Concentrations and human health implications of heavy metals in market foods from a Chinese coal-mining city	Cheng, J.	2017	Asia	China	Traditional agriproduct markets in five districts	coal-mining city	vegetables	brassica vegetables	cabbage	27	mean	fresh weight	mg/kg	0.032	0.107	18.6	1.12			0.032	0.107	18.6	1.12			Cheng, J.; Zhang, X.; Tang, Z.; Yang, Y.; Nie, Z.; Huang, Q. Concentrations and Human Health Implications of Heavy Metals in Market Foods from a Chinese Coal-Mining City. Environ. Toxicol. Pharmacol. 2017, 50, 37–44, doi:10.1016/j.etap.2017.01.011.
	Cheng, J.	2017	Asia	China	Traditional agriproduct markets in five districts	coal-mining city	vegetables	stalk and steem vegetables	celery	9	mean	fresh weight	mg/kg	0.01	0.04	9.18	1.08			0.01	0.04	9.18	1.08
	Cheng, J.	2017	Asia	China	Traditional agriproduct markets in five districts	coal-mining city	vegetables	brassica vegetables	cauliflower	9	mean	fresh weight	mg/kg	0.003	0.008	1.83	0.55			0.003	0.008	1.83	0.55
	Cheng, J.	2017	Asia	China	Traditional agriproduct markets in five districts	coal-mining city	vegetables	leafy vegetables	spinach	9	mean	fresh weight	mg/kg	0.049	0.309	21.4	2.41			0.049	0.309	21.4	2.41
	Cheng, J.	2017	Asia	China	Traditional agriproduct markets in five districts	coal-mining city	vegetables	leafy vegetables	Water convolvulus	27	mean	fresh weight	mg/kg	0.063	0.173	21.9	4.61			0.063	0.173	21.9	4.61
	Cheng, J.	2017	Asia	China	Traditional agriproduct markets in five districts	coal-mining city	vegetables	fruiting vegetables	Green pepper	27	mean	fresh weight	mg/kg	0.005	0.012	8.03	1			0.005	0.012	8.03	1
	Cheng, J.	2017	Asia	China	Traditional agriproduct markets in five districts	coal-mining city	vegetables	fruiting vegetables	Tomato	9	mean	fresh weight	mg/kg	0.002	0.002	9.59	0.18			0.002	0.002	9.59	0.18
	Cheng, J.	2017	Asia	China	Traditional agriproduct markets in five districts	coal-mining city	vegetables	fruiting vegetables	Eggplant	27	mean	fresh weight	mg/kg	0.021	0.011	15.3	1.53			0.021	0.011	15.3	1.53
	Cheng, J.	2017	Asia	China	Traditional agriproduct markets in five districts	coal-mining city	pulses, seeds and nuts	soybeans	Soybean	27	mean	fresh weight	mg/kg	0.004	0.005	3.68	0.651			0.004	0.005	3.68	0.651
	Cheng, J.	2017	Asia	China	Traditional agriproduct markets in five districts	coal-mining city	pulses, seeds and nuts	pulses	Cowpea	18	mean	fresh weight	mg/kg	0.01	0.025	3.39	1.49			0.01	0.025	3.39	1.49
	Cheng, J.	2017	Asia	China	Traditional agriproduct markets in five districts	coal-mining city	meat	poultry meat	chicken	9	mean	fresh weight	mg/kg	0.036	0.054	1.09	0.694			0.036	0.054	1.09	0.694
	Cheng, J.	2017	Asia	China	Traditional agriproduct markets in five districts	coal-mining city	meat	Red meat	beef	9	mean	fresh weight	mg/kg	0.029	0.168	0.451	0.425			0.029	0.168	0.451	0.425
	Cheng, J.	2017	Asia	China	Traditional agriproduct markets in five districts	coal-mining city	meat	Red meat	pork	9	mean	fresh weight	mg/kg	0.021	0.1	0.401	0.51			0.021	0.1	0.401	0.51
	Cheng, J.	2017	Asia	China	Traditional agriproduct markets in five districts	coal-mining city	meat	poultry meat	duck	9	mean	fresh weight	mg/kg	0.006	0.032	2.61	0.79			0.006	0.032	2.61	0.79
	Cheng, J.	2017	Asia	China	Traditional agriproduct markets in five districts	coal-mining city	fish and shellfish	fish	Bighead	9	mean	fresh weight	mg/kg	0.104	0.041	1.55	4.21			0.104	0.041	1.55	4.21
	Cheng, J.	2017	Asia	China	Traditional agriproduct markets in five districts	coal-mining city	fish and shellfish	fish	Carp	9	mean	fresh weight	mg/kg	0.012	0.032	7.46	4.78			0.012	0.032	7.46	4.78
	Cheng, J.	2017	Asia	China	Traditional agriproduct markets in five districts	coal-mining city	fish and shellfish	fish	Tilapia	9	mean	fresh weight	mg/kg	0.012	0.023	80.6	2.23			0.012	0.023	80.6	2.23
	Cheng, J.	2017	Asia	China	Traditional agriproduct markets in five districts	coal-mining city	fish and shellfish	fish	Crucian	9	mean	fresh weight	mg/kg	0.096	0.054	18.4	8.33			0.096	0.054	18.4	8.33
	Cheng, J.	2017	Asia	China	Traditional agriproduct markets in five districts	coal-mining city	fish and shellfish	fish	Grass carp	9	mean	fresh weight	mg/kg	0.016	0.032	3.23	3.49			0.016	0.032	3.23	3.49
	Cheng, J.	2017	Asia	China	Traditional agriproduct markets in five districts	coal-mining city	fish and shellfish	fish	Silver carp	9	mean	fresh weight	mg/kg	0.048	0.027	1.68	4.51			0.048	0.027	1.68	4.51
Detection of heavy metals in common vegetables at Varaždin City Market, Croatia	Stančić, Z.	2016	Europe	Croatia	Eleven different sales locations at the city market	industrial and commercial enterprises, heavy traffic	roots and tubers	roots and tubers	White potato	28	arithmetic mean	dry weight	mg kg-1	0.027	0.36	0.23	0.0098			0.027	0.36	0.23	0.0098			Stančić, Z.; Vujević, D.; Gomaz, A.; Bogdan, S.; Vincek, D. Detection of Heavy Metals in Common Vegetables at Varaždin City Market, Croatia. Arch. Ind. Hyg. Toxicol. 2016, 67, 340–350, doi:10.1515/aiht-2016-67-2823.
	Stančić, Z.	2016	Europe	Croatia	Eleven different sales locations at the city market	industrial and commercial enterprises, heavy traffic	roots and tubers	roots and tubers	Red potato	28	arithmetic mean	dry weight	mg kg-1	0.053	0.58	0.26	0.0088			0.053	0.58	0.26	0.0088
	Stančić, Z.	2016	Europe	Croatia	Eleven different sales locations at the city market	industrial and commercial enterprises, heavy traffic	vegetables	bulb vegetables	Onion	28	arithmetic mean	dry weight	mg kg-1	<LOD	0.17	0.28	0.0084			<LOD	0.17	0.28	0.0084
	Stančić, Z.	2016	Europe	Croatia	Eleven different sales locations at the city market	industrial and commercial enterprises, heavy traffic	roots and tubers	roots and tubers	Carrot	28	arithmetic mean	dry weight	mg kg-1	<LOD	0.68	0.49	0.0054			<LOD	0.68	0.49	0.0054
	Stančić, Z.	2016	Europe	Croatia	Eleven different sales locations at the city market	industrial and commercial enterprises, heavy traffic	pulses, seeds and nuts	pulses	Beans	28	arithmetic mean	dry weight	mg kg-1	<LOD	0.25	0.04	0.0125			<LOD	0.25	0.04	0.0125
	Stančić, Z.	2016	Europe	Croatia	Eleven different sales locations at the city market	industrial and commercial enterprises, heavy traffic	vegetables	leafy vegetables	Lettuce	28	arithmetic mean	dry weight	mg kg-1	0.102	1.22	1.16	0.0127			0.102	1.22	1.16	0.0127
	Stančić, Z.	2016	Europe	Croatia	Eleven different sales locations at the city market	industrial and commercial enterprises, heavy traffic	vegetables	brassica vegetables	Cabbage	28	arithmetic mean	dry weight	mg kg-1	<LOD	0.83	0.2	0.0097			<LOD	0.83	0.2	0.0097
Heavy metals in rice samples on the Torbat-Heidarieh market, Iran	Roya, A.Q.	2017	Asia	Iran	Imported brands from India available in retail stores	NM	cereals	rice	rice	210	mean	dry weight	μg/g	0.207	1.725	0.282				0.207	1.725	0.282				Roya, A.Q.; Ali, M.S. Heavy Metals in Rice Samples on the Torbat-Heidarieh Market, Iran. Food Addit. Contam. Part B 2017, 10, 59–63, doi:10.1080/19393210.2016.1247918.
	Roya, A.Q.	2017	Asia	Iran	Imported brands from Pakistan available in retail stores	NM	cereals	rice	rice	210	mean	dry weight	μg/g	0.142	0.571	0.155				0.142	0.571	0.155
Total mercury in fresh and processed tuna marketed in Galicia (NW Spain) in relation to dietary exposure	García, M.A.	2016	Europe	Spain	Supermarkets and the Central Market of Lugo (Galicia, NW Spain)	NM	fish and shellfish	fish	Tuna	10	mean	wet weight	mg kg−1				0.765						0.765			García, M.Á.; Núñez, R.; Alonso, J.; Melgar, M.J. Total Mercury in Fresh and Processed Tuna Marketed in Galicia (NW Spain) in Relation to Dietary Exposure. Environ. Sci. Pollut. Res. 2016, 23, 24960–24969, doi:10.1007/s11356-016-7634-9.
The cadmium and lead content of the grain produced by leading Chinese rice cultivars	Xie, L.H.	2017	Asia	China	From paddy-grown crops produced across all of the major Chinese production regions	NM	cereals	rice	white flour (indica and japonica type rice cultivars)	110	geometric mean	dry weight basis	mg/kg		0.021	0.015					0.021	0.015				Xie, L.H.; Tang, S.Q.; Wei, X.J.; Shao, G.N.; Jiao, G.A.; Sheng, Z.H.; Luo, J.; Hu, P.S. The Cadmium and Lead Content of the Grain Produced by Leading Chinese Rice Cultivars. Food Chem. 2017, 217, 217–224, doi:10.1016/j.foodchem.2016.08.099.
Heavy metal concentrations in edible muscle of whitecheek shark, Carcharhinus dussumieri (elasmobranchii, chondrichthyes) from the Persian Gulf: A food safety issue	Adel, M.	2016	Asia	Iran	Fishing trawler	NM	fish and shellfish	fish	whitecheek shark (Carcharhinus dussumieri)	40	mean	dry weight	ppm		0.12	0.11	0.028				0.12	0.11	0.028			Adel, M.; Oliveri Conti, G.; Dadar, M.; Mahjoub, M.; Copat, C.; Ferrante, M. Heavy Metal Concentrations in Edible Muscle of Whitecheek Shark, Carcharhinus Dussumieri (Elasmobranchii, Chondrichthyes) from the Persian Gulf: A Food Safety Issue. Food Chem. Toxicol. 2016, 97, 135–140, doi:10.1016/j.fct.2016.09.002.
Metal contents of marine turtle eggs (Chelonia mydas; Lepidochelys olivacea) from the tropical eastern pacific and the implications for human health	Ross, D.A.	2016	America	Panama	Beaches along the Western Pacific Coast of Panama and the Pearl Islands Archipelago in the Gulf of Panama	NM	eggs	turtle egss	green turtle eggs	31	median	wet weight	μg g-1	0.12		0.09				0.12		0.09				Ross, D.A.; Guzmán, H.M.; Van Hinsberg, V.J.; Potvin, C. Metal Contents of Marine Turtle Eggs (Chelonia Mydas; Lepidochelys Olivacea) from the Tropical Eastern Pacific and the Implications for Human Health. J. Environ. Sci. Heal. Part B 2016, 51, 675–687, doi:10.1080/03601234.2016.1191888.
	Ross, D.A.	2016	America	Panama	Beaches along the Western Pacific Coast of Panama and the Pearl Islands Archipelago in the Gulf of Panama	NM	eggs	turtle egss	olive ridley eggs	30	median	wet weight	μg g-1	0.012		0.07				0.012		0.07
Essential and toxic trace element concentrations in different commercial veal cuts in Spain	López-Alonso, M.	2016	Europe	Spain	Slaughter	NM	meat	red meat	Galician blond calves muscle cuts (rib boneless entrecote , tenderloin , eye round, thick flank, tail of rump, chuck tender, shin, upper chunk, flank and brisket	10	mean	wet weight	μg/kg	1.61	0.349	<LOD	0.66			0.00161	0.000349	<LOD	0.00066			López-Alonso, M.; Miranda, M.; Benedito, J.L.; Pereira, V.; García-Vaquero, M. Essential and Toxic Trace Element Concentrations in Different Commercial Veal Cuts in Spain. Meat Sci. 2016, 121, 47–52, doi:10.1016/j.meatsci.2016.05.013.
	López-Alonso, M.	2016	Europe	Spain	Slaughter	NM	meat	offal red meat	Internal muscles (diaphragm and cardiac muscles, cardiac muscle and liver)	11	mean	wet weight	μg/kg	1.666	1.16	2.826	0.992			0.001666	0.00116	0.002826	0.000992
Assessment of trace element concentrations in soil and plants from cropland irrigated with wastewater	Avci, H.	2013	Asia	Turkey	Seventeen locations within the study area	industrial and municipal wastewaters	vegetables	fruiting vegetables	corn	15	mean	dry weight	mg kg-1		1.6	<LOD					1.6	<LOD				Avci, H.; Deveci, T. Assessment of Trace Element Concentrations in Soil and Plants from Cropland Irrigated with Wastewater. Ecotoxicol. Environ. Saf. 2013, 98, 283–291, doi:10.1016/j.ecoenv.2013.08.013.
	Avci, H.	2013	Asia	Turkey	Seventeen locations within the study area	industrial and municipal wastewaters	vegetables	fruiting vegetables	eggplant	14	mean	dry weight	mg kg-1		1.3	0.23					1.3	0.23
	Avci, H.	2013	Asia	Turkey	Seventeen locations within the study area	industrial and municipal wastewaters	vegetables	fruiting vegetables	pepper	14	mean	dry weight	mg kg-1		0.4	0.16					0.4	0.16
	Avci, H.	2013	Asia	Turkey	Seventeen locations within the study area	industrial and municipal wastewaters	vegetables	fruiting vegetables	tomatoe	10	mean	dry weight	mg kg-1		0.3	0.21					0.3	0.21
Assessment of trace metals in foodstuffs grown around the vicinity of industries in Bangladesh	Islam. M.S.	2015	Asia	Bangladesh	Three rivers and their adjacent areas	NM	cereals	rice	rice ( Oryza sativa)	13	mean	fresh weight	mg/kg	0.17	0.19	0.057				0.17	0.19	0.057				Islam, M.S.; Ahmed, M.K.; Habibullah-Al-Mamun, M.; Masunaga, S. Assessment of Trace Metals in Foodstuffs Grown around the Vicinity of Industries in Bangladesh. J. Food Compos. Anal. 2015, 42, 8–15, doi:10.1016/j.jfca.2014.12.031.
	Islam. M.S.	2015	Asia	Bangladesh	Three rivers and their adjacent areas	NM	cereals	maize	Maize (Zea mays)	8	mean	fresh weight	mg/kg	0.64	0.075	0.17				0.64	0.075	0.17
	Islam. M.S.	2015	Asia	Bangladesh	Three rivers and their adjacent areas	NM	pulses, seeds and nuts	pulses	Lentil (Lens culinaris)	7	mean	fresh weight	mg/kg	0.47	0.47	0.026				0.47	0.47	0.026
	Islam. M.S.	2015	Asia	Bangladesh	Three rivers and their adjacent areas	NM	pulses, seeds and nuts	pulses	mung Bean (Vigna radiata)	3	mean	fresh weight	mg/kg	0.033	0.074	0.007				0.033	0.074	0.007
	Islam. M.S.	2015	Asia	Bangladesh	Three rivers and their adjacent areas	NM	pulses, seeds and nuts	pulses	blackgram (Vigna mungo)	5	mean	fresh weight	mg/kg	0.057	0.34	0.014				0.057	0.34	0.014
	Islam. M.S.	2015	Asia	Bangladesh	Three rivers and their adjacent areas	NM	vegetables	fruiting vegetables	brinjal (Solanum melongena)	9	mean	fresh weight	mg/kg	0.14	0.75	0.42				0.14	0.75	0.42
	Islam. M.S.	2015	Asia	Bangladesh	Three rivers and their adjacent areas	NM	vegetables	fruiting vegetables	bottle gourd (Lagenaria siceraria)	9	mean	fresh weight	mg/kg	0.052	1	0.06				0.052	1	0.06
	Islam. M.S.	2015	Asia	Bangladesh	Three rivers and their adjacent areas	NM	vegetables	fruiting vegetables	pumpkin (Cucurbita maxima)	9	mean	fresh weight	mg/kg	0.071	0.72	0.02				0.071	0.72	0.02
	Islam. M.S.	2015	Asia	Bangladesh	Three rivers and their adjacent areas	NM	vegetables	fruiting vegetables	tomato (Solanum lycopersicum)	9	mean	fresh weight	mg/kg	0.055	0.85	0.11				0.055	0.85	0.11
	Islam. M.S.	2015	Asia	Bangladesh	Three rivers and their adjacent areas	NM	fruits	tropical fruit	papaya (Carica papaya)	3	mean	fresh weight	mg/kg	0.22	0.28	28				0.22	0.28	28
	Islam. M.S.	2015	Asia	Bangladesh	Three rivers and their adjacent areas	NM	fruits	tropical fruit	banana (Musa paradisiaca)	5	mean	fresh weight	mg/kg	0.48	0.37	0.049				0.48	0.37	0.049
	Islam. M.S.	2015	Asia	Bangladesh	Three rivers and their adjacent areas	NM	fruits	tropical fruit	mango (Mangifera indica)	3	mean	fresh weight	mg/kg	0.41	0.86	0.035				0.41	0.86	0.035
	Islam. M.S.	2015	Asia	Bangladesh	Three rivers and their adjacent areas	NM	fruits	tropical fruit	jack fruit (Artocarpus heterophyllus)	3	mean	fresh weight	mg/kg	0.36	0.71	0.042				0.36	0.71	0.042
	Islam. M.S.	2015	Asia	Bangladesh	Three rivers and their adjacent areas	NM	fish and shellfish	fish	Spotted snakehead (Channa punctatus)	18	mean	fresh weight	mg/kg	0.19	0.63	0.026				0.19	0.63	0.026
	Islam. M.S.	2015	Asia	Bangladesh	Three rivers and their adjacent areas	NM	fish and shellfish	fish	Stinging catfish (Heterponeustes fossilis)	18	mean	fresh weight	mg/kg	0.27	1.1	0.033				0.27	1.1	0.033
	Islam. M.S.	2015	Asia	Bangladesh	Three rivers and their adjacent areas	NM	fish and shellfish	fish	Banded gourami (Trichogaster fasciata)	18	mean	fresh weight	mg/kg	0.3	1.3	0.045				0.3	1.3	0.045
	Islam. M.S.	2015	Asia	Bangladesh	Three rivers and their adjacent areas	NM	meat	poultry meat	Chiken (Gallus gallus domesticus)	5	mean	fresh weight	mg/kg	0.32	0.17	0.03				0.32	0.17	0.03
	Islam. M.S.	2015	Asia	Bangladesh	Three rivers and their adjacent areas	NM	meat	Red meat	Beef (Bos primigenius)	3	mean	fresh weight	mg/kg	0.42	0.17	0.005				0.42	0.17	0.005
	Islam. M.S.	2015	Asia	Bangladesh	Three rivers and their adjacent areas	NM	vegetables	fruiting vegetables	cucurbitas spp(leaves)	3	mean	fresh weight	mg/kg	0.42	0.45	0.046				0.42	0.45	0.046
	Islam. M.S.	2015	Asia	Bangladesh	Three rivers and their adjacent areas	NM	eggs	chicken eggs	Chicken egg (Gallus gallus domesticus)	10	mean	fresh weight	mg/kg	0.87	0.24	0.022				0.87	0.24	0.022
	Islam. M.S.	2015	Asia	Bangladesh	Three rivers and their adjacent areas	NM	milk	cow milk	cow milk (Bos primigenius)	12	mean	fresh weight	mg/kg	0.56	0.2	0.029				0.56	0.2	0.029
Contents of cadmium, copper, mercury and lead in fish from the Neretva river (Bosnia and Herzegovina) determined by inductively coupled plasma mass spectrometry (ICP-MS)	Djedjibegovic, J.	2012	Europe	Bosnia and Herzegovina	Six locations along the Neretva river	domestic waste disposal, industrial and municipal wastewaters	fish and shellfish	fish	Brown trout (muscle)	16	mean	wet weight	mg/kg		0.077	0.055	0.101				0.077	0.055	0.101			Djedjibegovic, J.; Larssen, T.; Skrbo, A.; Marjanović, A.; Sober, M. Contents of Cadmium, Copper, Mercury and Lead in Fish from the Neretva River (Bosnia and Herzegovina) Determined by Inductively Coupled Plasma Mass Spectrometry (ICP-MS). Food Chem. 2012, 131, 469–476, doi:10.1016/j.foodchem.2011.09.009.
	Djedjibegovic, J.	2012	Europe	Bosnia and Herzegovina	Six locations along the Neretva river	domestic waste disposal, industrial and municipal wastewaters	fish and shellfish	fish	Common Carp (muscle)	6	mean	wet weight	mg/kg		0.073	0.013	0.083				0.073	0.013	0.083
	Djedjibegovic, J.	2012	Europe	Bosnia and Herzegovina	Six locations along the Neretva river	domestic waste disposal, industrial and municipal wastewaters	fish and shellfish	fish	Chub (muscle)	6	mean	wet weight	mg/kg		0.703	0.055	0.138				0.703	0.055	0.138
	Djedjibegovic, J.	2012	Europe	Bosnia and Herzegovina	Six locations along the Neretva river	domestic waste disposal, industrial and municipal wastewaters	fish and shellfish	fish	prussian Carp (muscle)	5	mean	wet weight	mg/kg		0.055	0.045	0.05				0.055	0.045	0.05
	Djedjibegovic, J.	2012	Europe	Bosnia and Herzegovina	Six locations along the Neretva river	domestic waste disposal, industrial and municipal wastewaters	fish and shellfish	fish	rudd (muscle)	6	mean	wet weight	mg/kg		0.066	0.023	0.08				0.066	0.023	0.08
	Djedjibegovic, J.	2012	Europe	Bosnia and Herzegovina	Six locations along the Neretva river	domestic waste disposal, industrial and municipal wastewaters	fish and shellfish	fish	mullet (muscle)	7	mean	wet weight	mg/kg		0.057	0.018	0.401				0.057	0.018	0.401
Data on heavy metal concentration in common carp fish consumed in Shiraz, Iran	Derakhshan, Z.	2018	Asia	Iran	Collected	NM	fish and shellfish	fish	carp fish	30	mean	dry weight	mg/kg		0.23	0.07					0.23	0.07				Derakhshan, Z.; Mahvi, A.H.; Faramarzian, M.; Dehghani, M.; Salari, M.; Fakhri, Y.; Afsharnia, M.; Hosseini, M.S.; Marzban, A.; Taghavi, M. Data on Heavy Metal Concentration in Common Carp Fish Consumed in Shiraz, Iran. Data Br. 2018, 21, 1890–1894, doi:10.1016/j.dib.2018.11.029.
Heavy metal (Pb, Co, Cd, Cr, Cu, Fe, Mn and Zn) concentrations in harvest-size white shrimp Litopenaeus vannamei tissues from aquaculture and wild source	Wu, X.Y.	2011	Asia	China	Tten intensive farms	NM	fish and shellfish	crustaceans	White shrimp (Litopenaeus vannamei) muscle	400	mean	dry weight	mg kg-1		<LOD	<LOD					<LOD	<LOD				Wu, X.-Y.; Yang, Y.-F. Heavy Metal (Pb, Co, Cd, Cr, Cu, Fe, Mn and Zn) Concentrations in Harvest-Size White Shrimp Litopenaeus Vannamei Tissues from Aquaculture and Wild Source. J. Food Compos. Anal. 2011, 24, 62–65, doi:10.1016/j.jfca.2010.03.030.
	Wu, X.Y.	2011	Asia	China	Tten intensive farms	NM	fish and shellfish	crustaceans	White shrimp (Litopenaeus vannamei) shell and liver	400	mean	dry weight	mg kg-2		<LOD	1.65					<LOD	0.0165
Heavy metal and Pb isotopic compositions of soil and maize from a major agricultural area in Northeast China: Contamination assessment and source apportionment	Peng, M.	2020	Asia	China	Fourteen agricultural sites	heavy industrial base	cereals	maize	Maize grain	5~7 individual plants	mean	dry weight	μg g-1	0.06	0.1	16.17	1.61			0.06	0.1	16.17	1.61			Peng, M.; Zhao, C.; Ma, H.; Yang, Z.; Yang, K.; Liu, F.; Li, K.; Yang, Z.; Tang, S.; Guo, F.; et al. Heavy Metal and Pb Isotopic Compositions of Soil and Maize from a Major Agricultural Area in Northeast China: Contamination Assessment and Source Apportionment. J. Geochemical Explor. 2020, 208, 106403, doi:10.1016/j.gexplo.2019.106403.
Heavy metal contamination and health risk assessment in three commercial fish species in the Persian Gulf	Keshavarzi, B.	2018	Asia	Iran	Fishing along the coast at five sampling sites	industrial hub	fish and shellfish	fish	Anodontostoma chacunda Muscle)	30	mean	dry weight	mg/kg	2.72	0.11	0.02	2.04			2.72	0.11	0.02	2.04			Keshavarzi, B.; Hassanaghaei, M.; Moore, F.; Rastegari Mehr, M.; Soltanian, S.; Lahijanzadeh, A.R.; Sorooshian, A. Heavy Metal Contamination and Health Risk Assessment in Three Commercial Fish Species in the Persian Gulf. Mar. Pollut. Bull. 2018, 129, 245–252, doi:10.1016/j.marpolbul.2018.02.032.
	Keshavarzi, B.	2018	Asia	Iran	Fishing along the coast at five sampling sites	industrial hub	fish and shellfish	offal fish	Anodontostoma chacunda liver)	30	mean	dry weight	mg/kg	2.71	1.1	0.83	5.5			2.71	1.1	0.83	5.5
	Keshavarzi, B.	2018	Asia	Iran	Fishing along the coast at five sampling sites	industrial hub	fish and shellfish	fish	Belangerii (muscle)	58	mean	dry weight	mg/kg	4.4	0.19	<LOD	4.4			4.4	0.19	<DL	4.4
	Keshavarzi, B.	2018	Asia	Iran	Fishing along the coast at five sampling sites	industrial hub	fish and shellfish	offal fish	Belangerii (liver)	58	mean	dry weight	mg/kg	5.1	0.21	2.23	20.49			5.1	0.21	2.23	20.49
	Keshavarzi, B.	2018	Asia	Iran	Fishing along the coast at five sampling sites	industrial hub	fish and shellfish	fish	Cynoglossurs arel (muscle)	28	mean	dry weight	mg/kg	21.59	0.26	<LOD	5.82			21.59	0.26	<DL	5.82
	Keshavarzi, B.	2018	Asia	Iran	Fishing along the coast at five sampling sites	industrial hub	fish and shellfish	Offal fish	Cynoglossurs arel (liver)	28	mean	dry weight	mg/kg	14.94	0.3	0.26	21.93			14.94	0.3	0.26	21.93
Heavy metal contamination of freshwater prawn (Macrobrachium rosenbergii) and prawn feed in Bangladesh: A market-based study to highlight probable health risks	Rabiul Islam, G.M.	2017	Asia	Bangladesh	Open markets in production areas	NM	fish and shellfish	crustaceans	Bagerhat prawn (flesh)	35	mean	dry weight	μg g-1	<LOD	4.64	2.38	6.59			<LOD	4.64	2.38	6.59			Rabiul Islam, G.M.; Habib, M.R.; Waid, J.L.; Rahman, M.S.; Kabir, J.; Akter, S.; Jolly, Y.N. Heavy Metal Contamination of Freshwater Prawn (Macrobrachium Rosenbergii) and Prawn Feed in Bangladesh: A Market-Based Study to Highlight Probable Health Risks. Chemosphere 2017, 170, 282–289, doi:10.1016/j.chemosphere.2016.11.163.
	Rabiul Islam, G.M.	2017	Asia	Bangladesh	Open markets in production areas	NM	fish and shellfish	crustaceans	Bagerhat prawn (skin)	36	mean	dry weight	μg g-1	<LOD	4.69	2.67	6.31			<LOD	4.69	2.67	6.31
	Rabiul Islam, G.M.	2017	Asia	Bangladesh	Open markets in production areas	NM	fish and shellfish	crustaceans	Shatkhira prawn (flesh)	37	mean	dry weight	μg g-1	<LOD	4.59	0.49	6.27			<LOD	4.59	0.49	6.27
	Rabiul Islam, G.M.	2017	Asia	Bangladesh	Open markets in production areas	NM	fish and shellfish	crustaceans	Shatkhira prawn (skin)	38	mean	dry weight	μg g-1	<LOD	4.7	0.9	6.91			<LOD	4.7	0.9	6.91
	Rabiul Islam, G.M.	2017	Asia	Bangladesh	Open markets in production areas	NM	fish and shellfish	crustaceans	Open market prawn (flesh)	39	mean	dry weight	μg g-1	<LOD	4.66	0.16	6.36			<LOD	4.66	0.16	6.36
	Rabiul Islam, G.M.	2017	Asia	Bangladesh	Open markets in production areas	NM	fish and shellfish	crustaceans	Open market prawn (skin)	40	mean	dry weight	μg g-1	<LOD	4.73	0.67	6.52			<LOD	4.73	0.67	6.52
Soil and maize contamination by trace elements and associated health risk assessment in the industrial area of Volos, Greece	Antoniadis, V.	2019	Europe	Grace	Collected from the study area	steel factory	cereals	maize	maize grains	20	mean	dry weight	mg kg−1	0.21	0.2	0.08			3.24	0.21	0.2	0.08			3.24	Antoniadis, V.; Golia, E.E.; Liu, Y.-T.; Wang, S.-L.; Shaheen, S.M.; Rinklebe, J. Soil and Maize Contamination by Trace Elements and Associated Health Risk Assessment in the Industrial Area of Volos, Greece. Environ. Int. 2019, 124, 79–88, doi:10.1016/j.envint.2018.12.053.
Survey of aflatoxin B1 and heavy metal contamination in peanut and peanut soil in China during 2017–2018	Yang, B.	2020	Asia	China	Four main peanut producing regions	NM	pulses, seeds and nuts	nuts and seeds	Peanut kernel (Arachis hypogaea L.)	142	mean	dry weight	mg/kg		0.03	0.18					0.03	0.18				Yang, B.; Zhang, C.; Zhang, X.; Wang, G.; Li, L.; Geng, H.; Liu, Y.; Nie, C. Survey of Aflatoxin B1 and Heavy Metal Contamination in Peanut and Peanut Soil in China during 2017–2018. Food Control 2020, 118, 107372, doi:10.1016/j.foodcont.2020.107372.
	Yang, B.	2020	Asia	China	Four main peanut producing regions	NM	pulses, seeds and nuts	nuts and seeds	Peanut shell (Arachis hypogaea L.)	142	mean	dry weight	mg/kg		0.54	0.15					0.54	0.15
The concentration data of heavy metals in vegetables of Guilan province, Iran	Naghipour, D.	2018	Asia	Iran	Imported vegetables to Guilan province	NM	roots and tubers	roots and tubers	Radish leave	9	mean	dry weight	mg/kg		1.11	0.6					1.11	0.6				Naghipour, D.; Chenari, M.A.; Taheri, N.; Naghipour, F.; Mehrabian, F.; Attarchi, M.S.; Jaafari, J.; Roubakhsh, E. The Concentration Data of Heavy Metals in Vegetables of Guilan Province, Iran. Data Br. 2018, 21, 1704–1708, doi:10.1016/j.dib.2018.10.114.
	Naghipour, D.	2018	Asia	Iran	Imported vegetables to Guilan province	NM	roots and tubers	roots and tubers	Radish	10	mean	dry weight	mg/kg		1.58	2.57					1.58	2.57
	Naghipour, D.	2018	Asia	Iran	Imported vegetables to Guilan province	NM	vegetables	leafy vegetables	Spinach	11	mean	dry weight	mg/kg		0.94	0.23					0.94	0.23
	Naghipour, D.	2018	Asia	Iran	Imported vegetables to Guilan province	NM	vegetables	bulb vegetables	Spring onion	10	mean	dry weight	mg/kg		0.58	0.2					0.58	0.2
	Naghipour, D.	2018	Asia	Iran	Imported vegetables to Guilan province	NM	vegetables	bulb vegetables	Leek	10	mean	dry weight	mg/kg		1.27	0.37					1.27	0.37
	Naghipour, D.	2018	Asia	Iran	Imported vegetables to Guilan province	NM	vegetables	leafy vegetables	Coriander	11	mean	dry weight	mg/kg		1.29	0.26					1.29	0.26
The concentration of minerals and physicochemical contaminants in conventional and organic vegetables	de Souza Araújo, D. F.	2014	America	Brazil	Conventional and organic farming were acquired on 6 different stores	NM	vegetables	leafy vegetables	curly lettuce (Lactuca sativa L.): organic	10	mean	dry weight	mg/L		0.27	0.084					0.27	0.084				de Souza Araújo, D.F.; da Silva, A.M.R.B.; de Andrade Lima, L.L.; da Silva Vasconcelos, M.A.; Andrade, S.A.C.; Asfora Sarubbo, L. The Concentration of Minerals and Physicochemical Contaminants in Conventional and Organic Vegetables. Food Control 2014, 44, 242–248, doi:10.1016/j.foodcont.2014.04.005.
	de Souza Araújo, D. F.	2014	America	Brazil	Conventional and organic farming were acquired on 6 different stores	NM	vegetables	leafy vegetables	curly lettuce (Lactuca sativa L.): Conventional	10	mean	dry weight	mg/L		0.32	0.085					0.32	0.085
	de Souza Araújo, D. F.	2014	America	Brazil	Conventional and organic farming were acquired on 6 different stores	NM	vegetables	fruiting vegetables	tomato common (Lycopersicum esculentum): organic	10	mean	dry weight	mg/L		0.18	0.07					0.18	0.07
	de Souza Araújo, D. F.	2014	America	Brazil	Conventional and organic farming were acquired on 6 different stores	NM	vegetables	fruiting vegetables	tomato common (Lycopersicum esculentum): conventional	10	mean	dry weight	mg/L		0.18	0.07					0.18	0.07
	de Souza Araújo, D. F.	2014	America	Brazil	Conventional and organic farming were acquired on 6 different stores	NM	vegetables	fruiting vegetables	green pepper (Capsicum annuum L.): Organic	10	mean	dry weight	mg/L		0.215	0.059					0.215	0.059
	de Souza Araújo, D. F.	2014	America	Brazil	Conventional and organic farming were acquired on 6 different stores	NM	vegetables	fruiting vegetables	green pepper (Capsicum annuum L.): Conventional	10	mean	dry weight	mg/L		0.22	0.061					0.22	0.061
Accumulation of toxic elements in an invasive crayfish species (Procambarus clarkii) and its health risk assessment to humans	Anandkumar, A.	2020	Asia	China	Local fish market	commercial and residential areas, riverside parks, industries, transportation networks and tourism sectors	fish and shellfish	crustaceans	red swamp crayfish (Procambarus clarkii), Abdominal Muscle	30	mean	dry weight	μg g-1	1.13	0.241	0.0245	0.222			1.13	0.241	0.0245	0.222			Anandkumar, A.; Li, J.; Prabakaran, K.; Xi Jia, Z.; Leng, Z.; Nagarajan, R.; Du, D. Accumulation of Toxic Elements in an Invasive Crayfish Species (Procambarus Clarkii) and Its Health Risk Assessment to Humans. J. Food Compos. Anal. 2020, 88, 103449, doi:10.1016/j.jfca.2020.103449.
	Anandkumar, A.	2020	Asia	China	Local fish market	commercial and residential areas, riverside parks, industries, transportation networks and tourism sectors	fish and shellfish	crustaceans	red swamp crayfish (Procambarus clarkii), Waking leg and gill	30	mean	dry weight	μg g-1	2.95	0.77	0.0172	0.054			2.95	0.77	0.0172	0.054
	Anandkumar, A	2020	Asia	China	Local fish market	commercial and residential areas, riverside parks, industries, transportation networks and tourism sectors	fish and shellfish	crustaceans	oriental river prawn in muscle (Macrobrachium nipponense)	30	mean	dry weight	μg g-1	2.17	0.323	0.0785	0.0136			2.17	0.323	0.0785	0.0136
An elemental analysis of conventionally, organically and self-grown carrots	Krejcˇová , A:	2016	Europe	Czech Republic	Groceries, supermarkets, and markets with organic products	private gardens	roots and tubers	roots and tubers	carrots conventional	71	mean	dry weight	mg kg-1	0.16		0.0661			12.3	0.16		0.0661			12.3	Krejčová, A.; Návesník, J.; Jičínská, J.; Černohorský, T. An Elemental Analysis of Conventionally, Organically and Self-Grown Carrots. Food Chem. 2016, 192, 242–249, doi:10.1016/j.foodchem.2015.07.008.
	Krejcˇová , A:	2016	Europe	Czech Republic	Groceries, supermarkets, and markets with organic products	private gardens	roots and tubers	roots and tubers	carrots organic	71	mean	dry weight	mg kg-1	0.0774		0.06			18.5	0.0774		0.06			18.5
	Krejcˇová , A:	2016	Europe	Czech Republic	Groceries, supermarkets, and markets with organic products	private gardens	roots and tubers	roots and tubers	carrots self grown	76	mean	dry weight	mg kg-1	0.163		0.0403			20.3	0.163		0.0403			20.3
Comparative assessment of mineral elements and heavy metals accumulation in vegetable species	Nikolić, N.	2014	Europe	Serbia	Green markets	NM	vegetables	fruiting vegetables	tomato (Lycopersicon esculentum Mill.)	6	mean	dry weight	μg/g		3.52	0.215					3.52	0.215				Nikolic, N.; Borisev, M.; Pajevic, S.; Arsenov, D.; Zupunski, M. Comparative Assessment of Mineral Elements and Heavy Metals Accumulation in Vegetable Species. Food Feed Res. 2014, 41, 115–123, doi:10.5937/FFR1402115N.
	Nikolić, N.	2014	Europe	Serbia	Green markets	NM	roots and tubers	roots and tubers	potato (Solanum tuberosum L.)	6	mean	dry weight	μg/g		0.648	0.026					0.648	0.026
	Nikolić, N.	2014	Europe	Serbia	Green markets	NM	vegetables	brassica vegetables	Coliflower	6	mean	dry weight	μg/g		1.805	0.103					1.805	0.103
	Nikolić, N.	2014	Europe	Serbia	Green markets	NM	roots and tubers	roots and tubers	parsnip (Pastinaca sativa L.)	6	mean	dry weight	μg/g		1.591	0.206					1.591	0.206
	Nikolić, N.	2014	Europe	Serbia	Green markets	NM	roots and tubers	roots and tubers	beet root (Beta vulgaris L.)	6	mean	dry weight	μg/g		0.396	0.026					0.396	0.026
	Nikolić, N.	2014	Europe	Serbia	Green markets	NM	vegetables	leafy vegetables	spinach (Spinacia oleracea L.)	6	mean	dry weight	μg/g		5.811	0.891					5.811	0.891
	Nikolić, N.	2014	Europe	Serbia	Green markets	NM	roots and tubers	roots and tubers	carrot (Daucus carota L.)	6	mean	dry weight	μg/g		2.525	0.253					2.525	0.253
	Nikolić, N.	2014	Europe	Serbia	Green markets	NM	vegetables	brassica vegetables	broccoli	6	mean	dry weight	μg/g		2.36	2.82					2.36	2.82
	Nikolić, N.	2014	Europe	Serbia	Green markets	NM	vegetables	fruiting vegetables	pepper	6	mean	dry weight	μg/g		3.26	0.363					3.26	0.363
Health risk assessment: heavy metals in fish from the southern Black Sea	Bat, L.	2020	Asia	Turkey	fish markets	NM	fish and shellfish	fish	whiting	20	mean	wet weight	mg/kg		0.07	0.013	0.024				0.07	0.013	0.024			Bat, L.; Öztekin, A.; Arici, E.; Şahin, F. Health Risk Assessment: Heavy Metals in Fish from the Southern Black Sea. Foods Raw Mater. 2020, 8, 115–124, doi:10.21603/2308-4057-2020-1-115-124.
	Bat, L.	2020	Asia	Turkey	fish markets	NM	fish and shellfish	fish	red mullet	20	mean	wet weight	mg/kg		0.05	0.017	0.036				0.05	0.017	0.036
Heavy Metals in the Vegetables Collected from Production Sites	Taghipour, H.	2013	Asia	Iran	Production sites	industrial centers	vegetables	bulb vegetables	kurrat (Allium ampeloprasumssp. Persicum)	20	mean	dry weight	mg/kg			0.54						0.54				Taghipour, H.; Mosaferi, M. Heavy Metals in the Vegetables Collected from Production Sites. Heal. Promot Perspect 2013, 3, 185–193.
	Taghipour, H.	2013	Asia	Iran	Production sites	industrial centers	vegetables	fruiting vegetables	tomato (Lycopersicones- culentum var. Esculentum)	20	mean	dry weight	mg/kg			0.28						0.28
	Taghipour, H.	2013	Asia	Iran	Production sites	industrial centers	vegetables	bulb vegetables	Onion (Allium cepa)	20	mean	dry weight	mg/kg			0.14						0.14
Heavy metals in vegetables and potential risk for human health	Guerra, F.	2012	America	Brazil	Market and Centers Company	NM	fruits	tropical fruit	Avocado (Persea americana)	3	mean	fresh weight	mg kg–1		0.04	0.04					0.04	0.04				Guerra, F.; Trevizam, A.R.; Muraoka, T.; Marcante, N.C.; Canniatti-Brazaca, S.G. Heavy Metals in Vegetables and Potential Risk for Human Health. Sci. Agric. 2012, 69, 54–60, doi:10.1590/S0103-90162012000100008.
	Guerra, F.	2012	America	Brazil	Market and Centers Company	NM	fruits	tropical fruit	‘Hawai’ Pineapple	3	mean	fresh weight	mg kg–1		0.29	0.02					0.29	0.02
	Guerra, F.	2012	America	Brazil	Market and Centers Company	NM	fruits	tropical fruit	‘Pérola’ Pineapple	3	mean	fresh weight	mg kg–1		0.57	0.03					0.57	0.03
	Guerra, F.	2012	America	Brazil	Market and Centers Company	NM	fruits	tropical fruit	‘Nanica’ Banana	5	mean	fresh weight	mg kg–1		0.68	0.06					0.68	0.06
	Guerra, F.	2012	America	Brazil	Market and Centers Company	NM	fruits	tropical fruit	‘Prata’ Banana	5	mean	fresh weight	mg kg–1		0.72	0.06					0.72	0.06
	Guerra, F.	2012	America	Brazil	Market and Centers Company	NM	fruits	tropical fruit	Red Guava	4	mean	fresh weight	mg kg–1		0.42	0.01					0.42	0.01
	Guerra, F.	2012	America	Brazil	Market and Centers Company	NM	fruits	citrus fruits	‘Bergamota’ Orange	4	mean	fresh weight	mg kg–1		0.34	0.02					0.34	0.02
	Guerra, F.	2012	America	Brazil	Market and Centers Company	NM	fruits	citrus fruits	‘Lima’ Orange	4	mean	fresh weight	mg kg–1		1.1	0.02					1.1	0.02
	Guerra, F.	2012	America	Brazil	Market and Centers Company	NM	fruits	citrus fruits	‘Mexerica’ Orange	4	mean	fresh weight	mg kg–1		0.55	0.06					0.55	0.06
	Guerra, F.	2012	America	Brazil	Market and Centers Company	NM	fruits	citrus fruits	‘Pêra’ Orange	4	mean	fresh weight	mg kg–1		0.85	0.05					0.85	0.05
	Guerra, F.	2012	America	Brazil	Market and Centers Company	NM	fruits	citrus fruits	‘Tahiti’ Lemon	4	mean	fresh weight	mg kg–1		0.47	0.03					0.47	0.03
	Guerra, F.	2012	America	Brazil	Market and Centers Company	NM	fruits	pome fruits	‘Fuji’ Apple	3	mean	fresh weight	mg kg–1		<LOD	0.02					<LOD	0.02
	Guerra, F.	2012	America	Brazil	Market and Centers Company	NM	fruits	pome fruits	‘Gala’ 1 Apple d	3	mean	fresh weight	mg kg–1		0.29	0.03					0.29	0.03
	Guerra, F.	2012	America	Brazil	Market and Centers Company	NM	fruits	pome fruits	‘Gala’ 2 Apple d	3	mean	fresh weight	mg kg–1		<LOD	0.04					<LOD	0.04
	Guerra, F.	2012	America	Brazil	Market and Centers Company	NM	fruits	pome fruits	‘Granny Smith’ Apple Malus silvestris Mill.	3	mean	fresh weight	mg kg–1		0.02	0.05					0.02	0.05
	Guerra, F.	2012	America	Brazil	Market and Centers Company	NM	fruits	tropical fruit	‘Formosa’ Papaya	3	mean	fresh weight	mg kg–1		0.39	0.02					0.39	0.02
	Guerra, F.	2012	America	Brazil	Market and Centers Company	NM	fruits	tropical fruit	Papaya	3	mean	fresh weight	mg kg–1		0.58	0.01					0.58	0.01
	Guerra, F.	2012	America	Brazil	Market and Centers Company	NM	fruits	tropical fruit	Mango	3	mean	fresh weight	mg kg–1		0.45	0.01					0.45	0.01
	Guerra, F.	2012	America	Brazil	Market and Centers Company	NM	fruits	tropical fruit	Yellow passion-fruit	4	mean	fresh weight	mg kg–1		0.91	0.03					0.91	0.03
	Guerra, F.	2012	America	Brazil	Market and Centers Company	NM	fruits	watermelons	Watermelon	1	mean	fresh weight	mg kg–1		0.17	0.02					0.17	0.02
	Guerra, F.	2012	America	Brazil	Market and Centers Company	NM	fruits	watermelons	Melon	3	mean	fresh weight	mg kg–1		0.54	0.02					0.54	0.02
	Guerra, F.	2012	America	Brazil	Market and Centers Company	NM	fruits	soft fruits	Strawberry	5	mean	fresh weight	mg kg–1		0.4	0.03					0.4	0.03
	Guerra, F.	2012	America	Brazil	Market and Centers Company	NM	fruits	soft fruits	‘Benitaca’ Grape	3	mean	fresh weight	mg kg–1		0.39	0.07					0.39	0.07
	Guerra, F.	2012	America	Brazil	Market and Centers Company	NM	fruits	soft fruits	‘Itália’ Grape	3	mean	fresh weight	mg kg–1		0.75	0.07					0.75	0.07
	Guerra, F.	2012	America	Brazil	Market and Centers Company	NM	fruits	soft fruits	‘Niágara’ Grape	3	mean	fresh weight	mg kg–1		0.64	0.09					0.64	0.09
	Guerra, F.	2012	America	Brazil	Market and Centers Company	NM	fruits	soft fruits	‘Rubi’ Grape	3	mean	fresh weight	mg kg–1		0.49	0.09					0.49	0.09
	Guerra, F.	2012	America	Brazil	Market and Centers Company	NM	vegetables	leafy vegetables	Chard (Beta vulgaris L. var. Cicla)	2	mean	fresh weight	mg kg–1		0.58	0.05					0.58	0.05
	Guerra, F.	2012	America	Brazil	Market and Centers Company	NM	vegetables	leafy vegetables	Watercress (Nasturtium officinale sp.)	2	mean	fresh weight	mg kg–1		0.86	0.1					0.86	0.1
	Guerra, F.	2012	America	Brazil	Market and Centers Company	NM	vegetables	leafy vegetables	Iceberg Lettuce (Lactuca sativa L.)	2	mean	fresh weight	mg kg–1		0.41	0.03					0.41	0.03
	Guerra, F.	2012	America	Brazil	Market and Centers Company	NM	vegetables	leafy vegetables	Crisphead Lettuce (Lactuca sativa L.)	2	mean	fresh weight	mg kg–1		0.48	0.08					0.48	0.08
	Guerra, F.	2012	America	Brazil	Market and Centers Company	NM	vegetables	leafy vegetables	Smooth Lettuce (Lactuca sativa L.)	2	mean	fresh weight	mg kg–1		0.44	0.07					0.44	0.07
	Guerra, F.	2012	America	Brazil	Market and Centers Company	NM	vegetables	leafy vegetables	Coriander (Coriandrum sativum L.)	2	mean	fresh weight	mg kg–1		1.24	0.16					1.24	0.16
	Guerra, F.	2012	America	Brazil	Market and Centers Company	NM	vegetables	brassica vegetables	Cabbage (Brassica oleracea var. acephala D.C.)	2	mean	fresh weight	mg kg–1		1.66	0.12					1.66	0.12
	Guerra, F.	2012	America	Brazil	Market and Centers Company	NM	vegetables	brassica vegetables	Broccoli (Brassica oleracea L)	2	mean	fresh weight	mg kg–1		0.93	0.08					0.93	0.08
	Guerra, F.	2012	America	Brazil	Market and Centers Company	NM	vegetables	brassica vegetables	Cauliflower (Brassica oleracea var botrytis)	2	mean	fresh weight	mg kg–1		0.36	0.08					0.36	0.08
	Guerra, F.	2012	America	Brazil	Market and Centers Company	NM	vegetables	leafy vegetables	Endive (Cichorium endivia L.)	2	mean	fresh weight	mg kg–1		0.49	0.07					0.49	0.07
	Guerra, F.	2012	America	Brazil	Market and Centers Company	NM	vegetables	leafy vegetables	Spinach (Tetragonia expansa)	2	mean	fresh weight	mg kg–1		1.05	0.13					1.05	0.13
	Guerra, F.	2012	America	Brazil	Market and Centers Company	NM	vegetables	fruiting vegetables	Sweetcorn (Zea Mays L.)	2	mean	fresh weight	mg kg–1		0.16	0.08					0.16	0.08
	Guerra, F.	2012	America	Brazil	Market and Centers Company	NM	vegetables	brassica vegetables	White Cabbage (Brassica oleracea L. var. Capitata)	2	mean	fresh weight	mg kg–1		0.6	0.04					0.6	0.04
	Guerra, F.	2012	America	Brazil	Market and Centers Company	NM	vegetables	brassica vegetables	Purple Cabbage (Brassica oleracea L)	2	mean	fresh weight	mg kg–1		0.63	0.06					0.63	0.06
	Guerra, F.	2012	America	Brazil	Market and Centers Company	NM	vegetables	leafy vegetables	Rocket (Eruca sativa L.)	2	mean	fresh weight	mg kg–1		0.76	0.07					0.76	0.07
	Guerra, F.	2012	America	Brazil	Market and Centers Company	NM	vegetables	leafy vegetables	Parsley (Petroselinum crispum (Mill.) Nym.)	2	mean	fresh weight	mg kg–1		1.02	0.18					1.02	0.18
	Guerra, F.	2012	America	Brazil	Market and Centers Company	NM	vegetables	fruiting vegetables	‘Seca’ Squash (Cucurbita moschata)	2	mean	fresh weight	mg kg–1		0.25	0.04					0.25	0.04
	Guerra, F.	2012	America	Brazil	Market and Centers Company	NM	vegetables	fruiting vegetables	‘Italian’ Pumpkin (Cucurbita pepo L.)	2	mean	fresh weight	mg kg–1		0.3	0.04					0.3	0.04
	Guerra, F.	2012	America	Brazil	Market and Centers Company	NM	vegetables	fruiting vegetables	‘Japanese’ Pumpkin (Cucurbita pepo L.)	2	mean	fresh weight	mg kg–1		0.9	0.16					0.9	0.16
	Guerra, F.	2012	America	Brazil	Market and Centers Company	NM	vegetables	fruiting vegetables	‘Moranga’ Pumpkin (Cucurbita maxima Duch)	2	mean	fresh weight	mg kg–1		0.56	0.06					0.56	0.06
	Guerra, F.	2012	America	Brazil	Market and Centers Company	NM	vegetables	fruiting vegetables	‘Paulista’ Squash (Cucurbita moschata)	2	mean	fresh weight	mg kg–1		0.5	0.05					0.5	0.05
	Guerra, F.	2012	America	Brazil	Market and Centers Company	NM	vegetables	fruiting vegetables	‘Italian’ Zucchini (Cucurbita pepo L.)	2	mean	fresh weight	mg kg–1		0.51	0.04					0.51	0.04
	Guerra, F.	2012	America	Brazil	Market and Centers Company	NM	vegetables	fruiting vegetables	‘Paulista’ Zucchini (Cucurbita moschata)	2	mean	fresh weight	mg kg–1		0.59	0.04					0.59	0.04
	Guerra, F.	2012	America	Brazil	Market and Centers Company	NM	roots and tubers	roots and tubers	Yellow Sweet Potato (Ipomoea batatas L.)	3	mean	fresh weight	mg kg–1		0.43	0.11					0.43	0.11
	Guerra, F.	2012	America	Brazil	Market and Centers Company	NM	roots and tubers	roots and tubers	White Sweet Potato (Ipomoea batatas L.)	3	mean	fresh weight	mg kg–1		0.46	0.14					0.46	0.14
	Guerra, F.	2012	America	Brazil	Market and Centers Company	NM	roots and tubers	roots and tubers	Pink Sweet Potato (Ipomoea batatas L.)	5	mean	fresh weight	mg kg–1		0.52	0.12					0.52	0.12
	Guerra, F.	2012	America	Brazil	Market and Centers Company	NM	vegetables	brassica vegetables	Eggplant (Solanum melongena L.)	2	mean	fresh weight	mg kg–1		0.44	0.04					0.44	0.04
	Guerra, F.	2012	America	Brazil	Market and Centers Company	NM	roots and tubers	roots and tubers	Beet (Beta vulgaris L.)	3	mean	fresh weight	mg kg–1		0.58	0.09					0.58	0.09
	Guerra, F.	2012	America	Brazil	Market and Centers Company	NM	roots and tubers	roots and tubers	Yam (Dioscorea spp.)	2	mean	fresh weight	mg kg–1		0.72	0.06					0.72	0.06
	Guerra, F.	2012	America	Brazil	Market and Centers Company	NM	roots and tubers	roots and tubers	Carrot (Daucus corota L.)	3	mean	fresh weight	mg kg–1		0.38	0.03					0.38	0.03
	Guerra, F.	2012	America	Brazil	Market and Centers Company	NM	vegetables	fruiting vegetables	Chayote (Sechium edule Sw.)	2	mean	fresh weight	mg kg–1		0.31	0.09					0.31	0.09
	Guerra, F.	2012	America	Brazil	Market and Centers Company	NM	vegetables	fruiting vegetables	Jilo (Solanum gilo Raddi)	2	mean	fresh weight	mg kg–1		0.28	0.06					0.28	0.06
	Guerra, F.	2012	America	Brazil	Market and Centers Company	NM	roots and tubers	roots and tubers	Cassava 1 d (Manihot esculenta Crantz.)	2	mean	fresh weight	mg kg–1		<LOD	0.13					<LOD	0.13
	Guerra, F.	2012	America	Brazil	Market and Centers Company	NM	roots and tubers	roots and tubers	Cassava 2 (Manihot esculenta Crantz.)	2	mean	fresh weight	mg kg–1		0.98	0.1					0.98	0.1
	Guerra, F.	2012	America	Brazil	Market and Centers Company	NM	roots and tubers	roots and tubers	Arracacha (Arracacia xanthorrhiza Banc.)	4	mean	fresh weight	mg kg–1		1.18	0.09					1.18	0.09
	Guerra, F.	2012	America	Brazil	Market and Centers Company	NM	vegetables	fruiting vegetables	‘Caipira’ Cucumber (Cucumis sativus L.)	2	mean	fresh weight	mg kg–1		0.3	0.02					0.3	0.02
	Guerra, F.	2012	America	Brazil	Market and Centers Company	NM	vegetables	fruiting vegetables	‘Comum’ Cucumber (Cucumis sativus L.)	2	mean	fresh weight	mg kg–1		0.25	0.02					0.25	0.02
	Guerra, F.	2012	America	Brazil	Market and Centers Company	NM	vegetables	fruiting vegetables	‘Japanese’ Cucumber (Cucumis sativus L.)	2	mean	fresh weight	mg kg–1		0.37	0.02					0.37	0.02
	Guerra, F.	2012	America	Brazil	Market and Centers Company	NM	vegetables	fruiting vegetables	Green Pepper (Capsicum annuun L.)	2	mean	fresh weight	mg kg–1		0.29	0.04					0.29	0.04
	Guerra, F.	2012	America	Brazil	Market and Centers Company	NM	vegetables	fruiting vegetables	Red Pepper (Capsicum annuun L.)	2	mean	fresh weight	mg kg–1		0.25	0.05					0.25	0.05
	Guerra, F.	2012	America	Brazil	Market and Centers Company	NM	vegetables	fruiting vegetables	Okra Abelmoschus esculentus (L.) Moench.)	5	mean	fresh weight	mg kg–1		1.31	0.08					1.31	0.08
	Guerra, F.	2012	America	Brazil	Market and Centers Company	NM	vegetables	fruiting vegetables	‘Andrea’ Tomato cv. (Lycopersicum esculentum Mill.)	2	mean	fresh weight	mg kg–1		0.17	0.03					0.17	0.03
	Guerra, F.	2012	America	Brazil	Market and Centers Company	NM	vegetables	fruiting vegetables	‘Caqui’ Tomato cv. (Lycopersicum esculentum Mill.)	2	mean	fresh weight	mg kg–1		0.2	0.04					0.2	0.04
	Guerra, F.	2012	America	Brazil	Market and Centers Company	NM	vegetables	fruiting vegetables	‘Long Life’ Tomato cv. (Lycopersicum esculentum Mill.)	2	mean	fresh weight	mg kg–1		0.21	0.03					0.21	0.03
	Guerra, F.	2012	America	Brazil	Market and Centers Company	NM	vegetables	fruiting vegetables	‘Rasteiro’ Tomato cv. (Lycopersicum esculentum Mill.)	2	mean	fresh weight	mg kg–1		0.19	0.02					0.19	0.02
	Guerra, F.	2012	America	Brazil	Market and Centers Company	NM	vegetables	legume vegetables	Green Bean (Phaseolus vulgaris L.)	4	mean	fresh weight	mg kg–1		0.75	0.07					0.75	0.07
	Guerra, F.	2012	America	Brazil	Market and Centers Company	NM	vegetables	bulb vegetables	Chinese Garlic (Allium sativum L.)	3	mean	fresh weight	mg kg–1		1.94	0.012					1.94	0.012
	Guerra, F.	2012	America	Brazil	Market and Centers Company	NM	vegetables	bulb vegetables	National Garlic (Allium sativum L.)	3	mean	fresh weight	mg kg–1		2.5	0.109					2.5	0.109
	Guerra, F.	2012	America	Brazil	Market and Centers Company	NM	cereals	rice	Rice (Oryza sativa)	3	mean	fresh weight	mg kg–1		0.23	<LOD					0.23	<LOD
	Guerra, F.	2012	America	Brazil	Market and Centers Company	NM	roots and tubers	roots and tubers	‘Ágata’ Potato cv. (Solanum tuberosum ssp.)	2	mean	fresh weight	mg kg–1		0.99	0.09					0.99	0.09
	Guerra, F.	2012	America	Brazil	Market and Centers Company	NM	roots and tubers	roots and tubers	‘Asterix’ Potato cv. (Solanum tuberosum ssp.)	2	mean	fresh weight	mg kg–1		1.02	1.09					1.02	1.09
	Guerra, F.	2012	America	Brazil	Market and Centers Company	NM	roots and tubers	roots and tubers	‘Caesar’ Potato cv. (Solanum tuberosum ssp.)	2	mean	fresh weight	mg kg–1		0.48	0.11					0.48	0.11
	Guerra, F.	2012	America	Brazil	Market and Centers Company	NM	roots and tubers	roots and tubers	‘Monalisa’ Potato cv. (Solanum tuberosum ssp.)	2	mean	fresh weight	mg kg–1		0.77	0.12					0.77	0.12
	Guerra, F.	2012	America	Brazil	Market and Centers Company	NM	vegetables	bulb vegetables	Onion (Allium cepa)	3	mean	fresh weight	mg kg–1		0.49	0.102					0.49	0.102
	Guerra, F.	2012	America	Brazil	Market and Centers Company	NM	pulses, seeds and nuts	pulses	Bean 1 d (Phaseolus vulgaris)	3	mean	fresh weight	mg kg–1		0.26	0.101					0.26	0.101
	Guerra, F.	2012	America	Brazil	Market and Centers Company	NM	pulses, seeds and nuts	pulses	Bean 2 (Phaseolus vulgaris)	3	mean	fresh weight	mg kg–1		0.7	0.0002					0.7	0.0002
Occurrence of metals in vegetables and fruits from areas near landfill in Southern Italy and implications for human exposure	Melai, V.	2018	Europe	Italy	Farms	illegal dumpings of hazardous and urban wastes	vegetables	fruiting vegetables	pepper	16	mean	wet weight	mg kg−1	0.022	0.019	0.012	0.005		1.2	0.022	0.019	0.012	0.005		1.2	Melai, V.; Giovannini, A.; Chiumiento, F.; Bellocci, M.; Migliorati, G. Occurrence of Metals in Vegetables and Fruits from Areas near Landfill in Southern Italy and Implications for Human Exposure. Int. J. Food Contam. 2018, 5, 8, doi:10.1186/s40550-018-0070-5.
	Melai, V.	2018	Europe	Italy	Farms	illegal dumpings of hazardous and urban wastes	vegetables	fruiting vegetables	eggplant	16	mean	wet weight	mg kg−1	0.024	0.018	0.017	0.005		0.57	0.024	0.018	0.017	0.005		0.57
	Melai, V.	2018	Europe	Italy	Farms	illegal dumpings of hazardous and urban wastes	vegetables	leafy vegetables	lettuce	8	mean	wet weight	mg kg−1	0.02	0.018	0.016	0.0056		0.38	0.02	0.018	0.016	0.0056		0.38
	Melai, V.	2018	Europe	Italy	Farms	illegal dumpings of hazardous and urban wastes	fruits	soft fruits	Strawberry	8	mean	wet weight	mg kg−1	0.025	0.014	0.016	0.005		3.3	0.025	0.014	0.016	0.005		3.3
	Melai, V.	2018	Europe	Italy	Farms	illegal dumpings of hazardous and urban wastes	vegetables	leafy vegetables	Turnip greens	8	mean	wet weight	mg kg−1	0.028	0.026	0.017	0.0069		9.8	0.028	0.026	0.017	0.0069		9.8
Presence of heavy metals in fruits and vegetables: Health risk implications in Bangladesh	Shaheen, N.	2016	Asia	Bangladesh	Haats and city markets	NM	vegetables	fruiting vegetables	Solanum melongena (brinjal)	12	mean	fresh weight	mg/kg	0.006	0.011	0.041				0.006	0.011	0.041				Shaheen, N.; Irfan, N.M.; Khan, I.N.; Islam, S.; Islam, M.S.; Ahmed, M.K. Presence of Heavy Metals in Fruits and Vegetables: Health Risk Implications in Bangladesh. Chemosphere 2016, 152, 431–438, doi:https://doi.org/10.1016/j.chemosphere.2016.02.060.
	Shaheen, N.	2016	Asia	Bangladesh	Haats and city markets	NM	pulses, seeds and nuts	pulses	Dolichos lablab (bean)	12	mean	fresh weight	mg/kg	0.018	0.057	0.008				0.018	0.057	0.008
	Shaheen, N.	2016	Asia	Bangladesh	Haats and city markets	NM	roots and tubers	roots and tubers	Daucus carota (carrot),	12	mean	fresh weight	mg/kg	0.006	0.029	0.023				0.006	0.029	0.023
	Shaheen, N.	2016	Asia	Bangladesh	Haats and city markets	NM	vegetables	fruiting vegetables	Capsicum frutescens (green chilli)	12	mean	fresh weight	mg/kg	0.004	0.006	0.023				0.004	0.006	0.023
	Shaheen, N.	2016	Asia	Bangladesh	Haats and city markets	NM	vegetables	bulb vegetables	Allium cepa (onion)	12	mean	fresh weight	mg/kg	0.008	0.027	0.023				0.008	0.027	0.023
	Shaheen, N.	2016	Asia	Bangladesh	Haats and city markets	NM	roots and tubers	roots and tubers	Solanum tuberosum (potato)	12	mean	fresh weight	mg/kg	0.006	0.007	0.013				0.006	0.007	0.013
	Shaheen, N.	2016	Asia	Bangladesh	Haats and city markets	NM	vegetables	fruiting vegetables	Lycopersicon esculentum (tomato)	12	mean	fresh weight	mg/kg	0.006	0.005	0.056				0.006	0.005	0.056
	Shaheen, N.	2016	Asia	Bangladesh	Haats and city markets	NM	fruits	tropical fruit	Musa paradisiaca (banana)	12	mean	fresh weight	mg/kg	<LOD	0.003	<LOD				<LOD	0.003	<LOD
	Shaheen, N.	2016	Asia	Bangladesh	Haats and city markets	NM	fruits	tropical fruit	Artocarpus heterophyllus (jackfruit)	12	mean	fresh weight	mg/kg	0.007	0.017	0.037				0.007	0.017	0.037
	Shaheen, N.	2016	Asia	Bangladesh	Haats and city markets	NM	fruits	tropical fruit	Mangifera indica (mango)	12	mean	fresh weight	mg/kg	0.013	0.642	0.005				0.013	0.642	0.005
Accumulation of Heavy Metals in Vegetable Species Planted in Contaminated Soils and the Health Risk Assessment	Zhou, H.	2016	Asia	China	Farmland	mining area	roots and tubers	roots and tubers	white radish	5	mean	dry weight	mg/kg	0.099	0.27	0.011				0.099	0.27	0.011				Zhou, H.; Yang, W.-T.; Zhou, X.; Liu, L.; Gu, J.-F.; Wang, W.-L.; Zou, J.-L.; Tian, T.; Peng, P.-Q.; Liao, B.-H. Accumulation of Heavy Metals in Vegetable Species Planted in Contaminated Soils and the Health Risk Assessment. Int. J. Environ. Res. Public Health 2016, 13, 289, doi:10.3390/ijerph13030289.
	Zhou, H.	2016	Asia	China	Farmland	mining area	roots and tubers	roots and tubers	carrot	5	mean	dry weight	mg/kg	0.188	0.233	0.023				0.188	0.233	0.023
	Zhou, H.	2016	Asia	China	Farmland	mining area	roots and tubers	roots and tubers	sweet potato	5	mean	dry weight	mg/kg	0.448	0.613	0.135				0.448	0.613	0.135
	Zhou, H.	2016	Asia	China	Farmland	mining area	vegetables	fruiting vegetables	eggplant	5	mean	dry weight	mg/kg	0.072	0.429	0.289				0.072	0.429	0.289
	Zhou, H.	2016	Asia	China	Farmland	mining area	vegetables	fruiting vegetables	red pepper	5	mean	dry weight	mg/kg	0.016	0.056	0.047				0.016	0.056	0.047
	Zhou, H.	2016	Asia	China	Farmland	mining area	vegetables	fruiting vegetables	tomato	5	mean	dry weight	mg/kg	0.014	0.078	0.028				0.014	0.078	0.028
	Zhou, H.	2016	Asia	China	Farmland	mining area	vegetables	fruiting vegetables	Bitter gourd	5	mean	dry weight	mg/kg	0.061	0.061	0.002				0.061	0.061	0.002
	Zhou, H.	2016	Asia	China	Farmland	mining area	vegetables	fruiting vegetables	towel gourd	5	mean	dry weight	mg/kg	0.048	0.007	0.002				0.048	0.007	0.002
	Zhou, H.	2016	Asia	China	Farmland	mining area	vegetables	fruiting vegetables	cucumber	5	mean	dry weight	mg/kg	0.039	0.004	0.004				0.039	0.004	0.004
	Zhou, H.	2016	Asia	China	Farmland	mining area	vegetables	fruiting vegetables	pumpkin	5	mean	dry weight	mg/kg	0.073	0.121	0.005				0.073	0.121	0.005
	Zhou, H.	2016	Asia	China	Farmland	mining area	vegetables	leafy vegetables	Mater convolvulus	5	mean	dry weight	mg/kg	1.44	0.51	0.203				1.44	0.51	0.203
	Zhou, H.	2016	Asia	China	Farmland	mining area	vegetables	leafy vegetables	edible amaranth	5	mean	dry weight	mg/kg	1.78	2.361	2.918				1.78	2.361	2.918
	Zhou, H.	2016	Asia	China	Farmland	mining area	vegetables	brassica vegetables	cabbage	5	mean	dry weight	mg/kg	0.211	0.671	0.036				0.211	0.671	0.036
	Zhou, H.	2016	Asia	China	Farmland	mining area	vegetables	leafy vegetables	pai-tsai	5	mean	dry weight	mg/kg	0.125	0.418	0.121				0.125	0.418	0.121
	Zhou, H.	2016	Asia	China	Farmland	mining area	vegetables	brassica vegetables	chinese cabbage	5	mean	dry weight	mg/kg	0.073	0.749	0.419				0.073	0.749	0.419
	Zhou, H.	2016	Asia	China	Farmland	mining area	vegetables	leafy vegetables	spinach	5	mean	dry weight	mg/kg	0.31	0.971	0.513				0.31	0.971	0.513
	Zhou, H.	2016	Asia	China	Farmland	mining area	vegetables	leafy vegetables	lettuce	5	mean	dry weight	mg/kg	0.66	1.162	0.46				0.66	1.162	0.46
	Zhou, H.	2016	Asia	China	Farmland	mining area	vegetables	stalk and steem vegetables	asparagus bean	5	mean	dry weight	mg/kg	0.047	0.07	0.013				0.047	0.07	0.013
	Zhou, H.	2016	Asia	China	Farmland	mining area	pulses, seeds and nuts	pulses	kidney bean	5	mean	dry weight	mg/kg	0.05	0.033	0.01				0.05	0.033	0.01
Lead Concentrations in Raw Cow and Goat Milk Collected in Rural Areas of Croatia from 2010 to 2014	Bilandžić, N.	2016	Europe	Croatia	Rural areas	NM	milk	cow milk	cow milk	249	mean	wet weight	µg/kg		11.4						0.0114					Bilandžić, N.; Sedak, M.; Čalopek, B.; Luburić, Đ.B.; Solomun Kolanović, B.; Varenina, I.; Đokić, M.; Kmetič, I.; Murati, T. Lead Concentrations in Raw Cow and Goat Milk Collected in Rural Areas of Croatia from 2010 to 2014. Bull. Environ. Contam. Toxicol. 2016, 96, 645–649, doi:10.1007/s00128-016-1749-z.
	Bilandžić, N.	2016	Europe	Croatia	Rural areas	NM	milk	goat milk	goat milk	33	mean	wet weight	µg/kg		15.1						0.0151
Levels and potential health risk of heavy metals in marketed vegetables in Zhejiang, China	Pan, X.D.	2016	Asia	China	Market	NM	vegetables	brassica vegetables	chinese cabbage	375	mean	fresh weight	mg/kg	0.016	0.03	0.017	0.002			0.016	0.03	0.017	0.002			Pan, X.-D.; Wu, P.-G.; Jiang, X.-G. Levels and Potential Health Risk of Heavy Metals in Marketed Vegetables in Zhejiang, China. Sci. Rep. 2016, 6, 20317, doi:10.1038/srep20317.
	Pan, X.D.	2016	Asia	China	Market	NM	vegetables	brassica vegetables	cabbage	106	mean	fresh weight	mg/kg	0.008	0.034	0.015	0.0017			0.008	0.034	0.015	0.0017
	Pan, X.D.	2016	Asia	China	Market	NM	vegetables	leafy vegetables	spinach	228	mean	fresh weight	mg/kg	0.022	0.079	0.034	0.0027			0.022	0.079	0.034	0.0027
	Pan, X.D.	2016	Asia	China	Market	NM	vegetables	fruiting vegetables	wax gourd	72	mean	fresh weight	mg/kg	0.007	0.012	0.004	0.0022			0.007	0.012	0.004	0.0022
	Pan, X.D.	2016	Asia	China	Market	NM	vegetables	fruiting vegetables	zucchini squash	70	mean	fresh weight	mg/kg	0.015	0.018	0.008	0.0022			0.015	0.018	0.008	0.0022
	Pan, X.D.	2016	Asia	China	Market	NM	vegetables	brassica vegetables	cauliflower	162	mean	fresh weight	mg/kg	0.007	0.018	0.007	0.0014			0.007	0.018	0.007	0.0014
	Pan, X.D.	2016	Asia	China	Market	NM	vegetables	fruiting vegetables	cucumber	370	mean	fresh weight	mg/kg	0.01	0.012	0.004	0.0015			0.01	0.012	0.004	0.0015
	Pan, X.D.	2016	Asia	China	Market	NM	pulses, seeds and nuts	pulses	cowpea	232	mean	fresh weight	mg/kg	0.005	0.031	0.008	0.0017			0.005	0.031	0.008	0.0017
	Pan, X.D.	2016	Asia	China	Market	NM	vegetables	stalk and steem vegetables	water bamboo shoot	92	mean	fresh weight	mg/kg	0.014	0.044	0.017	0.0019			0.014	0.044	0.017	0.0019
	Pan, X.D.	2016	Asia	China	Market	NM	vegetables	bulb vegetables	chinese chive	254	mean	fresh weight	mg/kg	0.016	0.042	0.02	0.0021			0.016	0.042	0.02	0.0021
	Pan, X.D.	2016	Asia	China	Market	NM	vegetables	brassica vegetables	swamp cabbage	88	mean	fresh weight	mg/kg	0.013	0.087	0.036	0.0034			0.013	0.087	0.036	0.0034
	Pan, X.D.	2016	Asia	China	Market	NM	roots and tubers	roots and tubers	radish	510	mean	fresh weight	mg/kg	0.013	0.017	0.01	0.0019			0.013	0.017	0.01	0.0019
	Pan, X.D.	2016	Asia	China	Market	NM	vegetables	fruiting vegetables	pumpkin	42	mean	fresh weight	mg/kg	0.016	0.008	0.003	0.0014			0.016	0.008	0.003	0.0014
	Pan, X.D.	2016	Asia	China	Market	NM	vegetables	fruiting vegetables	eggplant	478	mean	fresh weight	mg/kg	0.013	0.018	0.014	0.0019			0.013	0.018	0.014	0.0019
	Pan, X.D.	2016	Asia	China	Market	NM	vegetables	stalk and steem vegetables	celery	459	mean	fresh weight	mg/kg	0.016	0.03	0.021	0.0024			0.016	0.03	0.021	0.0024
	Pan, X.D.	2016	Asia	China	Market	NM	vegetables	brassica vegetables	brassica chinensis	762	mean	fresh weight	mg/kg	0.011	0.047	0.025	0.0023			0.011	0.047	0.025	0.0023
	Pan, X.D.	2016	Asia	China	Market	NM	vegetables	fruiting vegetables	sweet pepper	208	mean	fresh weight	mg/kg	0.009	0.021	0.01	0.0024			0.009	0.021	0.01	0.0024
	Pan, X.D.	2016	Asia	China	Market	NM	vegetables	leafy vegetables	romaine lettuce	106	mean	fresh weight	mg/kg	0.025	0.096	0.041	0.0025			0.025	0.096	0.041	0.0025
	Pan, X.D.	2016	Asia	China	Market	NM	vegetables	fruiting vegetables	sponge gourd	58	mean	fresh weight	mg/kg	0.004	0.008	0.002	0.0017			0.004	0.008	0.002	0.0017
	Pan, X.D.	2016	Asia	China	Market	NM	pulses, seeds and nuts	pulses	kidney bean	100	mean	fresh weight	mg/kg	0.007	0.025	0.009	0.0019			0.007	0.025	0.009	0.0019
	Pan, X.D.	2016	Asia	China	Market	NM	roots and tubers	roots and tubers	potato	58	mean	fresh weight	mg/kg	0.007	0.005	0.032	0.0021			0.007	0.005	0.032	0.0021
	Pan, X.D.	2016	Asia	China	Market	NM	vegetables	leafy vegetables	lettuce	194	mean	fresh weight	mg/kg	0.01	0.018	0.025	0.0017			0.01	0.018	0.025	0.0017
	Pan, X.D.	2016	Asia	China	Market	NM	vegetables	fruiting vegetables	tomato	355	mean	fresh weight	mg/kg	0.008	0.02	0.01	0.0015			0.008	0.02	0.01	0.0015
	Pan, X.D.	2016	Asia	China	Market	NM	vegetables	brassica vegetables	broccoli	52	mean	fresh weight	mg/kg	0.012	0.018	0.008	0.0023			0.012	0.018	0.008	0.0023
	Pan, X.D.	2016	Asia	China	Market	NM	vegetables	leafy vegetables	amaranth	102	mean	fresh weight	mg/kg	0.016	0.084	0.039	0.0023			0.016	0.084	0.039	0.0023
	Pan, X.D.	2016	Asia	China	Market	NM	vegetables	brassica vegetables	pakchoi	64	mean	fresh weight	mg/kg	0.012	0.035	0.017	0.0018			0.012	0.035	0.017	0.0018
Levels of Cadmium in White and Brown Meat of Warty Crab (Eriphia verrucosa)	Ariano, A.	2015	Europe	Italy	Coast	NM	fish and shellfish	crustaceans	crab (Eriphia verrucosa)	40	mean	wet weight	mg/kg			1.465						1.465				Ariano, A.; Lo Voi, A.; D’Ambola; Marrone, R.; Cacace, D.; Severino, L. Levels of Cadmium in White and Brown Meat of Warty Crab (Eriphia Verrucosa). J. Food Prot. 2015, 78, 2253–2256, doi:10.4315/0362-028X.JFP-15-214.
Cadmium and lead in animal tissue (muscle, liver and kidney), cow milk and dairy products in Korea	Kim, D.G.	2016	Asia	South Korea	Domestic samples	NM	meat	red meat	cow muscle	69	mean	dry weight	μg kg−1		3.23	0.31					3.23	0.31				Kim, D.-G.; Kim, M.; Shin, J.Y.; Son, S.-W. Cadmium and Lead in Animal Tissue (Muscle, Liver and Kidney), Cow Milk and Dairy Products in Korea. Food Addit. Contam. Part B 2016, 9, 33–37, doi:10.1080/19393210.2015.1114032.
	Kim, D.G.	2016	Asia	South Korea	Domestic samples	NM	meat	offal red meat	cow liver	69	mean	dry weight	μg kg−1		16.5	16.4					16.5	16.4
	Kim, D.G.	2016	Asia	South Korea	Domestic samples	NM	meat	offal red meat	cow kidney	69	mean	dry weight	μg kg−1		28.7	55.3					28.7	55.3
	Kim, D.G.	2016	Asia	South Korea	Domestic samples	NM	meat	red meat	pig muscle	63	mean	dry weight	μg kg−1		9.22	0.62					9.22	0.62
	Kim, D.G.	2016	Asia	South Korea	Domestic samples	NM	meat	offal red meat	pig liver	63	mean	dry weight	μg kg−1		9.27	34.2					9.27	34.2
	Kim, D.G.	2016	Asia	South Korea	Domestic samples	NM	meat	offal red meat	pig kidney	63	mean	dry weight	μg kg−1		47.7	130					47.7	130
	Kim, D.G.	2016	Asia	South Korea	Domestic samples	NM	meat	poultry meat	chicken muscle	61	mean	dry weight	μg kg−1		5.2	0.45					5.2	0.45
	Kim, D.G.	2016	Asia	South Korea	Domestic samples	NM	meat	offal poultry	chicken liver	61	mean	dry weight	μg kg−1		4.32	21.4					4.32	21.4
	Kim, D.G.	2016	Asia	South Korea	Domestic samples	NM	meat	offal poultry	chicken kidney	61	mean	dry weight	μg kg−1		6.9	37.9					6.9	37.9
	Kim, D.G.	2016	Asia	South Korea	Domestic samples	NM	meat	poultry meat	duck muscle	30	mean	dry weight	μg kg−1		3.6	1.2					3.6	1.2
	Kim, D.G.	2016	Asia	South Korea	Domestic samples	NM	meat	offal poultry	duck iver	30	mean	dry weight	μg kg−1		9.37	40.4					9.37	40.4
	Kim, D.G.	2016	Asia	South Korea	Domestic samples	NM	meat	offal poultry	duck kidney	30	mean	dry weight	μg kg−1		37.6	96.4					37.6	96.4
	Kim, D.G.	2016	Asia	South Korea	Domestic samples	NM	milk	cow milk	cow milk	143	mean	dry weight	μg kg−1		1.48	<LOD					1.48	<LOD
Determination of moderately polar arsenolipids and mercury speciation in freshwater fish of the River Elbe (Saxony, Germany)	Arroyo-Abad, U.	2016	Europe	Germany	River	NM	fish and shellfish	offal fish	liver	26	mean	wet weight	mg kg−1	162			241			162			241			Arroyo-Abad, U.; Pfeifer, M.; Mothes, S.; Stärk, H.-J.; Piechotta, C.; Mattusch, J.; Reemtsma, T. Determination of Moderately Polar Arsenolipids and Mercury Speciation in Freshwater Fish of the River Elbe (Saxony, Germany). Environ. Pollut. 2016, 208, 458–466, doi:10.1016/j.envpol.2015.10.015.
	Arroyo-Abad, U.	2016	Europe	Germany	River	NM	fish and shellfish	fish	muscle	26	mean	wet weight	mg kg−1	92			256			92			256
Essential and toxic heavy metals in cereals and agricultural products marketed in Kermanshah, Iran, and human health risk assessment	Pirsaheb, M.	2016	Asia	Iran	Market	NM	cereals	rice	rice	3	mean	dry weight	mg kg−2		1.35	0.05					0.0135	0.0005				Pirsaheb, M.; Fattahi, N.; Sharafi, K.; Khamotian, R.; Atafar, Z. Essential and Toxic Heavy Metals in Cereals and Agricultural Products Marketed in Kermanshah, Iran, and Human Health Risk Assessment. Food Addit. Contam. Part B 2016, 9, 15–20, doi:10.1080/19393210.2015.1099570.
	Pirsaheb, M.	2016	Asia	Iran	Market	NM	cereals	wheat	wheat	3	mean	dry weight	mg kg–1		1.85	0.41					1.85	0.41
	Pirsaheb, M.	2016	Asia	Iran	Market	NM	cereals	maize	corn	3	mean	dry weight	mg kg–1		1.5	0.29					1.5	0.29
	Pirsaheb, M.	2016	Asia	Iran	Market	NM	vegetables	legume vegetables	peas	3	mean	dry weight	mg kg–1		1.34	0.09					1.34	0.09
	Pirsaheb, M.	2016	Asia	Iran	Market	NM	pulses, seeds and nuts	pulses	lentil	3	mean	dry weight	mg kg–1		95	0.07					95	0.07
	Pirsaheb, M.	2016	Asia	Iran	Market	NM	pulses, seeds and nuts	pulses	bean	3	mean	dry weight	mg kg–1		1.9	0.13					1.9	0.13
	Pirsaheb, M.	2016	Asia	Iran	Market	NM	pulses, seeds and nuts	pulses	split peas	3	mean	dry weight	mg kg–1		1.83	0.15					1.83	0.15
Concentration of Mercury in Cockles (Anadara granosa and A. antiquata) Harvested from Estuaries of Western Lombok, Indonesia, and Potential Risks to Human Health	Rahayu, R.N.	2016	Asia	Indonesia	Estuaries	waste-containing Hg fromo mining	fish and shellfish	molluses	cockles (Anadara granosa)	45	mean	wet weight	mg kg–1				0.046						0.046			Rahayu, R.N.; Irawan, B.; Soegianto, A. Concentration of Mercury in Cockles (Anadara Granosa and A. Antiquata) Harvested from Estuaries of Western Lombok, Indonesia, and Potential Risks to Human Health. Bull. Environ. Contam. Toxicol. 2016, 96, 20–24, doi:10.1007/s00128-015-1672-8.
	Rahayu, R.N.	2016	Asia	Indonesia	Estuaries	waste-containing Hg fromo mining	fish and shellfish	molluses	cockles ( A. antiquata)	45	mean	wet weight	mg kg–1				0.052						0.052
Determining the arsenic, cadmium, lead, copper and chromium contents by atomic absorption spectrometry in Pangasius fillets from Vietnam	Molognoni, L.	2016	Asia	Vietnam	Fish imprted	NM	fish and shellfish	fish	pangasius fillet	20	mean	dry weight	mg kg–1	<LOD	<LOD	0.0547				<LOD	<LOD	0.0547				Molognoni, L.; Vitali, L.; Ploêncio, L.A.; Santos, J.N.; Daguer, H. Determining the Arsenic, Cadmium, Lead, Copper and Chromium Contents by Atomic Absorption Spectrometry in Pangasius Fillets from Vietnam. J. Sci. Food Agric. 2016, 96, 3109–3113, doi:10.1002/jsfa.7486.
Potatoes - A crop resistant against input of heavy metals from the metallicaly contaminated soil	Musilova, J.	2016	Europe	Slovakia	Cultivars	NM	roots and tubers	roots and tubers	potato	15	mean	dry weight	mg/kg		0.239	0.0266					0.239	0.0266				Musilova, J.; Bystricka, J.; Lachman, J.; Harangozo, L.; Trebichalsky, P.; Volnova, B. Potatoes – A Crop Resistant against Input of Heavy Metals from the Metallicaly Contaminated Soil. Int. J. Phytoremediation 2016, 18, 547–552, doi:10.1080/15226514.2015.1086303.
Content of Cadmium and Lead in Vegetables and Fruits Grown in the Campania Region of Italy	Esposito, M.	2015	Europe	Italy	Crops	NM	vegetables	brassica vegetables	cabbage Brassica oleracea	9	mean	fresh weight	mg/kg		0.031	0.006					0.031	0.006				Esposito, M.; Picazio, G.; Serpe, P.; Lambiase, S.; Cerino, P. Content of Cadmium and Lead in Vegetables and Fruits Grown in the Campania Region of Italy. J. Food Prot. 2015, 78, 1760–1765, doi:10.4315/0362-028X.JFP-15-072.
	Esposito, M.	2015	Europe	Italy	Crops	NM	vegetables	brassica vegetables	mizuna Brassica rapa	5	mean	fresh weight	mg/kg		0.047	0.012					0.047	0.012
	Esposito, M.	2015	Europe	Italy	Crops	NM	vegetables	brassica vegetables	rocket Eruca vesicaria	10	mean	fresh weight	mg/kg		0.066	0.029					0.066	0.029
	Esposito, M.	2015	Europe	Italy	Crops	NM	vegetables	leafy vegetables	chard Beta vulgaris	4	mean	fresh weight	mg/kg		0.031	0.026					0.031	0.026
	Esposito, M.	2015	Europe	Italy	Crops	NM	vegetables	leafy vegetables	spinach Spinacia oleracea	8	mean	fresh weight	mg/kg		0.045	0.064					0.045	0.064
	Esposito, M.	2015	Europe	Italy	Crops	NM	vegetables	leafy vegetables	endive Cichorium endivia	11	mean	fresh weight	mg/kg		0.059	0.012					0.059	0.012
	Esposito, M.	2015	Europe	Italy	Crops	NM	vegetables	leafy vegetables	lettuce Lactuca sativa	28	mean	fresh weight	mg/kg		0.069	0.043					0.069	0.043
	Esposito, M.	2015	Europe	Italy	Crops	NM	vegetables	leafy vegetables	valerian Valerianella locusta	2	mean	fresh weight	mg/kg		0.295	0.005					0.295	0.005
	Esposito, M.	2015	Europe	Italy	Crops	NM	vegetables	fruiting vegetables	vegetable marrow cucurbita pepo	8	mean	fresh weight	mg/kg		0.045	0.005					0.045	0.005
	Esposito, M.	2015	Europe	Italy	Crops	NM	vegetables	fruiting vegetables	pumpkin cucurbita moschata	2	mean	fresh weight	mg/kg		0.018	0.005					0.018	0.005
	Esposito, M.	2015	Europe	Italy	Crops	NM	vegetables	fruiting vegetables	cucumbers cucumis sativus	3	mean	fresh weight	mg/kg		0.02	0.005					0.02	0.005
	Esposito, M.	2015	Europe	Italy	Crops	NM	pulses, seeds and nuts	pulses	beans phaseolus vulgaris	8	mean	fresh weight	mg/kg		0.034	0.006					0.034	0.006
	Esposito, M.	2015	Europe	Italy	Crops	NM	roots and tubers	roots and tubers	potatoes Solanum tuberosum	350	mean	fresh weight	mg/kg		0.02	0.008					0.02	0.008
	Esposito, M.	2015	Europe	Italy	Crops	NM	vegetables	fruiting vegetables	tomato Solanum lycopersicum	125	mean	fresh weight	mg/kg		0.03	0.009					0.03	0.009
	Esposito, M.	2015	Europe	Italy	Crops	NM	vegetables	fruiting vegetables	pepper capsicum spp	9	mean	fresh weight	mg/kg		0.031	0.015					0.031	0.015
	Esposito, M.	2015	Europe	Italy	Crops	NM	vegetables	fruiting vegetables	eggplant solanum melongena	8	mean	fresh weight	mg/kg		0.035	0.011					0.035	0.011
	Esposito, M.	2015	Europe	Italy	Crops	NM	vegetables	bulb vegetables	onion allium cepa	2	mean	fresh weight	mg/kg		0.029	0.005					0.029	0.005
	Esposito, M.	2015	Europe	Italy	Crops	NM	vegetables	stalk and steem vegetables	celery apium graveolens	2	mean	fresh weight	mg/kg		0.044	0.028					0.044	0.028
	Esposito, M.	2015	Europe	Italy	Crops	NM	vegetables	leafy vegetables	fennel foeniculum vulgare	15	mean	fresh weight	mg/kg		0.037	0.006					0.037	0.006
	Esposito, M.	2015	Europe	Italy	Crops	NM	fruits	watermelons	melon cucumis melo	8	mean	fresh weight	mg/kg		0.024	0.005					0.024	0.005
	Esposito, M.	2015	Europe	Italy	Crops	NM	fruits	tropical fruit	lotus diospyros kaki	11	mean	fresh weight	mg/kg		0.049	0.005					0.049	0.005
	Esposito, M.	2015	Europe	Italy	Crops	NM	pulses, seeds and nuts	nuts and seeds	walnut juglans regia	2	mean	fresh weight	mg/kg		0.01	0.005					0.01	0.005
	Esposito, M.	2015	Europe	Italy	Crops	NM	fruits	tropical fruit	tomato Solanum lycopersicum	3	mean	fresh weight	mg/kg		0.027	0.005					0.027	0.005
	Esposito, M.	2015	Europe	Italy	Crops	NM	fruits	stone fruits	olive olea europea	4	mean	fresh weight	mg/kg		0.014	0.005					0.014	0.005
	Esposito, M.	2015	Europe	Italy	Crops	NM	fruits	stone fruits	apricot prunus armeniaca	13	mean	fresh weight	mg/kg		0.034	0.006					0.034	0.006
	Esposito, M.	2015	Europe	Italy	Crops	NM	fruits	stone fruits	cherry prunus avium	6	mean	fresh weight	mg/kg		0.025	0.005					0.025	0.005
	Esposito, M.	2015	Europe	Italy	Crops	NM	fruits	soft fruits	strawberry fragaria spp	11	mean	fresh weight	mg/kg		0.036	0.005					0.036	0.005
	Esposito, M.	2015	Europe	Italy	Crops	NM	fruits	pome fruits	apple malus domestica	20	mean	fresh weight	mg/kg		0.045	0.008					0.045	0.008
	Esposito, M.	2015	Europe	Italy	Crops	NM	fruits	stone fruits	peach prunus persica	17	mean	fresh weight	mg/kg		0.033	0.006					0.033	0.006
	Esposito, M.	2015	Europe	Italy	Crops	NM	fruits	stone fruits	plum prunus domestica	13	mean	fresh weight	mg/kg		0.042	0.005					0.042	0.005
	Esposito, M.	2015	Europe	Italy	Crops	NM	fruits	citrus fruits	orange citrus sinensi	2	mean	fresh weight	mg/kg		0.032	0.005					0.032	0.005
	Esposito, M.	2015	Europe	Italy	Crops	NM	fruits	citrus fruits	lemon citrus limon	3	mean	fresh weight	mg/kg		0.015	0.01					0.015	0.01
	Esposito, M.	2015	Europe	Italy	Crops	NM	fruits	soft fruits	grapes vitis vinifera	19	mean	fresh weight	mg/kg		0.052	0.005					0.052	0.005
Mercury levels and estimated total daily intakes for children and adults from an electronic waste recycling area in Taizhou, China: Key role of rice and fish consumption	Tang, W.	2015	Asia	China	Recycling area	e-waste dismantling factories	meat	poultry meat	chiken muscle	15	mean	wet weight	ng/g				53.7	19.5					0.0537	0.0195		Tang, W.; Cheng, J.; Zhao, W.; Wang, W. Mercury Levels and Estimated Total Daily Intakes for Children and Adults from an Electronic Waste Recycling Area in Taizhou, China: Key Role of Rice and Fish Consumption. J. Environ. Sci. 2015, 34, 107–115, doi:10.1016/j.jes.2015.01.029.
	Tang, W.	2015	Asia	China	Recycling area	e-waste dismantling factories	meat	Offal poultry	chicken brain	15	mean	wet weight	ng/g				14.3	10.8					0.0143	0.0108
	Tang, W.	2015	Asia	China	Recycling area	e-waste dismantling factories	meat	Offal poultry	chicken liver	15	mean	wet weight	ng/g				59	40.5					0.059	0.0405
	Tang, W.	2015	Asia	China	Recycling area	e-waste dismantling factories	eggs	chicken eggs	chiken egg	15	mean	wet weight	ng/g				52.3	26.9					0.0523	0.0269
	Tang, W.	2015	Asia	China	Recycling area	e-waste dismantling factories	meat	red meat	pork muscle	15	mean	wet weight	ng/g				50.8	27.7					0.0508	0.0277
	Tang, W.	2015	Asia	China	Recycling area	e-waste dismantling factories	meat	offal red meat	pork brian	5	mean	wet weight	ng/g				11.2	9.2					0.0112	0.0092
	Tang, W.	2015	Asia	China	Recycling area	e-waste dismantling factories	meat	offal red meat	pork liver	5	mean	wet weight	ng/g				72.5	41.2					0.0725	0.0412
	Tang, W.	2015	Asia	China	Recycling area	e-waste dismantling factories	meat	offal red meat	pork kidney	5	mean	wet weight	ng/g				82.1	39.5					0.0821	0.0395
	Tang, W.	2015	Asia	China	Recycling area	e-waste dismantling factories	fish and shellfish	fish	pomfret fish	15	mean	wet weight	ng/g				312.7	220.3					0.3127	0.2203
	Tang, W.	2015	Asia	China	Recycling area	e-waste dismantling factories	fish and shellfish	fish	ribbon fish	15	mean	wet weight	ng/g				243.2	178.9					0.2432	0.1789
	Tang, W.	2015	Asia	China	Recycling area	e-waste dismantling factories	fish and shellfish	fish	small yellow croaker fish	15	mean	wet weight	ng/g				171.1	134.7					0.1711	0.1347
	Tang, W.	2015	Asia	China	Recycling area	e-waste dismantling factories	fish and shellfish	fish	horsehead fish	15	mean	wet weight	ng/g				192.1	178.3					0.1921	0.1783
	Tang, W.	2015	Asia	China	Recycling area	e-waste dismantling factories	milk	cow milk	cow milk	15	mean	wet weight	ng/g				2.9	<LOD					0.0029	<LOD
Metal Content in Four Shellfish Species from the Istrian Coast of Croatia	Bilandži, N.	2015	Europe	Croatia	Farming sites	NM	fish and shellfish	molluses	mussels western coast	18	mean	wet weight	mg/kg	2.39	0.57	0.18	0.02			2.39	0.57	0.18	0.02			Bilandžić, N.; Sedak, M.; Čalopek, B.; Džafić, N.; Ostojić, D.M.; Potočnjak, D. Metal Content in Four Shellfish Species from the Istrian Coast of Croatia. Bull. Environ. Contam. Toxicol. 2015, 95, 611–617, doi:10.1007/s00128-015-1619-0.
	Bilandži, N.	2015	Europe	Croatia	Farming sites	NM	fish and shellfish	molluses	mussels eastern coast	14	mean	wet weight	mg/kg	2.33	0.65	0.15	0.02			2.33	0.65	0.15	0.02
	Bilandži, N.	2015	Europe	Croatia	Farming sites	NM	fish and shellfish	molluses	oysters (strea edulis)	16	mean	wet weight	mg/kg	3.91	0.33	0.99	0.06			3.91	0.33	0.99	0.06
	Bilandži, N.	2015	Europe	Croatia	Farming sites	NM	fish and shellfish	molluses	warty venusn (venus verrucosa)	12	mean	wet weight	mg/kg	1.69	0.74	0.58	0.02			1.69	0.74	0.58	0.02
	Bilandži, N.	2015	Europe	Croatia	Farming sites	NM	fish and shellfish	molluses	scallops (pecten jacobaeus)	10	mean	wet weight	mg/kg	1.97	0.54	0.68	0.12			1.97	0.54	0.68	0.12
Cadmium and lead in vegetable and fruit produce selected from specific regional areas of the UK	Norton, G.J.	2015	Europe	Britain	Regional areas	mining and metal extraction	vegetables	brassica vegetables	broccoli	20	mean	fresh weight	ng g−1		4.3	6.4					4.3e-06	6.4e-06				Norton, G.J.; Deacon, C.M.; Mestrot, A.; Feldmann, J.; Jenkins, P.; Baskaran, C.; Meharg, A.A. Cadmium and Lead in Vegetable and Fruit Produce Selected from Specific Regional Areas of the UK. Sci. Total Environ. 2015, 533, 520–527, doi:10.1016/j.scitotenv.2015.06.130.
	Norton, G.J.	2015	Europe	Britain	Regional areas	mining and metal extraction	vegetables	brassica vegetables	brussels sprouts	5	mean	fresh weight	ng g−1		4	4.5					4e-06	4.5e-06
	Norton, G.J.	2015	Europe	Britain	Regional areas	mining and metal extraction	vegetables	brassica vegetables	cabbage	66	mean	fresh weight	ng g−1		8.7	3.8					8.7e-06	3.8e-06
	Norton, G.J.	2015	Europe	Britain	Regional areas	mining and metal extraction	vegetables	brassica vegetables	cauliflower	28	mean	fresh weight	ng g−1		4.4	3.4					4.4e-06	3.4e-06
	Norton, G.J.	2015	Europe	Britain	Regional areas	mining and metal extraction	vegetables	leafy vegetables	chard beta vulgaris	4	mean	fresh weight	ng g−1		59.2	52.9					5.92e-05	5.29e-05
	Norton, G.J.	2015	Europe	Britain	Regional areas	mining and metal extraction	vegetables	brassica vegetables	kale	9	mean	fresh weight	ng g−1		11.9	10.1					1.19e-05	1.01e-05
	Norton, G.J.	2015	Europe	Britain	Regional areas	mining and metal extraction	vegetables	leafy vegetables	lettuce	42	mean	fresh weight	ng g−1		27	16.6					2.7e-05	1.66e-05
	Norton, G.J.	2015	Europe	Britain	Regional areas	mining and metal extraction	vegetables	leafy vegetables	spinach	8	mean	fresh weight	ng g−1		79.8	47.7					7.98e-05	4.77e-05
	Norton, G.J.	2015	Europe	Britain	Regional areas	mining and metal extraction	vegetables	legume vegetables	broad beans	17	mean	fresh weight	ng g−1		4	1.8					4e-06	1.8e-06
	Norton, G.J.	2015	Europe	Britain	Regional areas	mining and metal extraction	vegetables	legume vegetables	peas	3	mean	fresh weight	ng g−1		4	1.8					4e-06	1.8e-06
	Norton, G.J.	2015	Europe	Britain	Regional areas	mining and metal extraction	vegetables	legume vegetables	edible pods	8	mean	fresh weight	ng g−1		4.7	1.8					4.7e-06	1.8e-06
	Norton, G.J.	2015	Europe	Britain	Regional areas	mining and metal extraction	roots and tubers	roots and tubers	beetroot	18	mean	fresh weight	ng g−1		33.7	18.1					3.37e-05	1.81e-05
	Norton, G.J.	2015	Europe	Britain	Regional areas	mining and metal extraction	roots and tubers	roots and tubers	beetroot	36	mean	fresh weight	ng g−1		23.3	14.1					2.33e-05	1.41e-05
	Norton, G.J.	2015	Europe	Britain	Regional areas	mining and metal extraction	roots and tubers	roots and tubers	parsnip	12	mean	fresh weight	ng g−1		18.7	10.1					1.87e-05	1.01e-05
	Norton, G.J.	2015	Europe	Britain	Regional areas	mining and metal extraction	roots and tubers	roots and tubers	potato	82	mean	fresh weight	ng g−1		5	7.2					5e-06	7.2e-06
	Norton, G.J.	2015	Europe	Britain	Regional areas	mining and metal extraction	roots and tubers	roots and tubers	swede	26	mean	fresh weight	ng g−1		4	4.5					4e-06	4.5e-06
	Norton, G.J.	2015	Europe	Britain	Regional areas	mining and metal extraction	roots and tubers	roots and tubers	courgette	23	mean	fresh weight	ng g−1		5.2	1.8					5.2e-06	1.8e-06
	Norton, G.J.	2015	Europe	Britain	Regional areas	mining and metal extraction	vegetables	fruiting vegetables	cucumber	4	mean	fresh weight	ng g−1		4	1.8					4e-06	1.8e-06
	Norton, G.J.	2015	Europe	Britain	Regional areas	mining and metal extraction	vegetables	fruiting vegetables	squash	8	mean	fresh weight	ng g−1		4	3.3					4e-06	3.3e-06
	Norton, G.J.	2015	Europe	Britain	Regional areas	mining and metal extraction	vegetables	stalk and steem vegetables	asparagus	9	mean	fresh weight	ng g−1		5.2	1.8					5.2e-06	1.8e-06
	Norton, G.J.	2015	Europe	Britain	Regional areas	mining and metal extraction	vegetables	bulb vegetables	leek	31	mean	fresh weight	ng g−1		5.5	13.9					5.5e-06	1.39e-05
	Norton, G.J.	2015	Europe	Britain	Regional areas	mining and metal extraction	vegetables	bulb vegetables	onion	6	mean	fresh weight	ng g−1		4	12.6					4e-06	1.26e-05
	Norton, G.J.	2015	Europe	Britain	Regional areas	mining and metal extraction	vegetables	fruiting vegetables	peppers	3	mean	fresh weight	ng g−1		6.2	3.8					6.2e-06	3.8e-06
	Norton, G.J.	2015	Europe	Britain	Regional areas	mining and metal extraction	vegetables	stalk and steem vegetables	rhubarb	9	mean	fresh weight	ng g−1		53.7	18					5.37e-05	1.8e-05
	Norton, G.J.	2015	Europe	Britain	Regional areas	mining and metal extraction	vegetables	fruiting vegetables	tomato	12	mean	fresh weight	ng g−1		4	3.6					4e-06	3.6e-06
	Norton, G.J.	2015	Europe	Britain	Regional areas	mining and metal extraction	fruits	pome fruits	apples	17	mean	fresh weight	ng g−1		23.3	1.8					2.33e-05	1.8e-06
	Norton, G.J.	2015	Europe	Britain	Regional areas	mining and metal extraction	fruits	soft fruits	currants	4	mean	fresh weight	ng g−1		5.3	1.8					5.3e-06	1.8e-06
	Norton, G.J.	2015	Europe	Britain	Regional areas	mining and metal extraction	fruits	soft fruits	gooseberries	12	mean	fresh weight	ng g−1		25	1.8					2.5e-05	1.8e-06
	Norton, G.J.	2015	Europe	Britain	Regional areas	mining and metal extraction	fruits	soft fruits	raspberries	11	mean	fresh weight	ng g−1		4.7	1.8					4.7e-06	1.8e-06
	Norton, G.J.	2015	Europe	Britain	Regional areas	mining and metal extraction	fruits	soft fruits	strawberries	47	mean	fresh weight	ng g−1		27.2	2.4					2.72e-05	2.4e-06
Health risk assessment of metals in food crops and related soils amended with biogas slurry in Taihu Basin: perspective from field experiment	Bian, B.	2015	Asia	China	Food crops contaminated with HM	soils amended with biogas slurry	vegetables	leafy vegetables	amaranth	5	mean	dry weight	mg kg−1	0.56	1.03	0.4				0.56	1.03	0.4				Bian, B.; suo Wu, H.; Lv, L.; Fan, Y.; Lu, H. Health Risk Assessment of Metals in Food Crops and Related Soils Amended with Biogas Slurry in Taihu Basin: Perspective from Field Experiment. Environ. Sci. Pollut. Res. 2015, 22, 14358–14366, doi:10.1007/s11356-015-4853-4.
	Bian, B.	2015	Asia	China	Food crops contaminated with HM	soils amended with biogas slurry	vegetables	leafy vegetables	water spinach	4	mean	dry weight	mg kg−1	0.34	1.28	0.52				0.34	1.28	0.52
	Bian, B.	2015	Asia	China	Food crops contaminated with HM	soils amended with biogas slurry	vegetables	leafy vegetables	greens	5	mean	dry weight	mg kg−1	0.18	0.93	0.09				0.18	0.93	0.09
	Bian, B.	2015	Asia	China	Food crops contaminated with HM	soils amended with biogas slurry	vegetables	bulb vegetables	leek	5	mean	dry weight	mg kg−1	0.03	1	0.14				0.03	1	0.14
	Bian, B.	2015	Asia	China	Food crops contaminated with HM	soils amended with biogas slurry	vegetables	fruiting vegetables	chinese cabbage	5	mean	dry weight	mg kg−1	0.04	0.61	0.11				0.04	0.61	0.11
	Bian, B.	2015	Asia	China	Food crops contaminated with HM	soils amended with biogas slurry	vegetables	bulb vegetables	garlic	5	mean	dry weight	mg kg−1	0.53	0.99	0.32				0.53	0.99	0.32
	Bian, B.	2015	Asia	China	Food crops contaminated with HM	soils amended with biogas slurry	vegetables	bulb vegetables	scallion	5	mean	dry weight	mg kg−1	0.26	0.75	0.17				0.26	0.75	0.17
	Bian, B.	2015	Asia	China	Food crops contaminated with HM	soils amended with biogas slurry	cereals	rice	rice	12	mean	dry weight	mg kg−1	0.34	4.14	0.13				0.34	4.14	0.13
	Bian, B.	2015	Asia	China	Food crops contaminated with HM	soils amended with biogas slurry	cereals	wheat	wheat	11	mean	dry weight	mg kg−1	0.34	3.61	0.2				0.34	3.61	0.2
Cadmium contamination of rice from various polluted areas of China and its potential risks to human health	Ke, S.	2015	Asia	China	Mining and smelting	lower polluted	cereals	rice	rice	97	mean	dry weight	mg kg−1			0.149						0.149				Ke, S.; Cheng, X.-Y.; Zhang, N.; Hu, H.-G.; Yan, Q.; Hou, L.-L.; Sun, X.; Chen, Z.-N. Cadmium Contamination of Rice from Various Polluted Areas of China and Its Potential Risks to Human Health. Environ. Monit. Assess. 2015, 187, 408, doi:10.1007/s10661-015-4638-8.
	Ke, S.	2015	Asia	China	Mining and smelting	moderately pulluted	cereals	rice	rice	97	mean	dry weight	mg kg−1			0.166						0.166
	Ke, S.	2015	Asia	China	Mining and smelting	several polluted	cereals	rice	rice	96	mean	dry weight	mg kg−1			0.16						0.16
	Ke, S.	2015	Asia	China	Mining and smelting	several polluted	cereals	rice	rice	99	mean	dry weight	mg kg−1			0.157						0.157
	Ke, S.	2015	Asia	China	Mining and smelting	several polluted	cereals	rice	rice	95	mean	dry weight	mg kg−1			0.189						0.189
Contamination of food crops grown on soils with elevated heavy metals content	Dziubane, G.	2015	Europe	Poland	Contaminated crops	local smelters	roots and tubers	roots and tubers	carrots	14	mean	fresh weight	mg /kg		0.992	0.46					0.992	0.46				Dziubanek, G.; Piekut, A.; Rusin, M.; Baranowska, R.; Hajok, I. Contamination of Food Crops Grown on Soils with Elevated Heavy Metals Content. Ecotoxicol. Environ. Saf. 2015, 118, 183–189, doi:10.1016/j.ecoenv.2015.04.032.
	Dziubane, G.	2015	Europe	Poland	Contaminated crops	local smelters	roots and tubers	roots and tubers	potato	11	mean	fresh weight	mg /kg		0.34	0.336					0.34	0.336
Contamination and spatial variation of heavy metals in the soil-rice system in Nanxun County, Southeastern China	Zhao, K.	2015	Asia	China	main rice production area	NM	cereals	rice	rice	200	mean	dry weight	mg·kg−1		<LOD	0.011					<LOD	0.011				Zhao, K.; Fu, W.; Ye, Z.; Zhang, C. Contamination and Spatial Variation of Heavy Metals in the Soil-Rice System in Nanxun County, Southeastern China. Int. J. Environ. Res. Public Health 2015, 12, 1577–1594, doi:10.3390/ijerph120201577.
Concentration of some heavy metals in rice types available in Shiraz market and human health risk assessment	Naseri, M.	2015	Asia	Iran	Market, brand domestic cultivated	NM	cereals	rice	rice	5	mean	dry weight	µg/g		0.95	0.34					0.95	0.34				Naseri, M.; Vazirzadeh, A.; Kazemi, R.; Zaheri, F. Concentration of Some Heavy Metals in Rice Types Available in Shiraz Market and Human Health Risk Assessment. Food Chem. 2015, 175, 243–248, doi:10.1016/j.foodchem.2014.11.109.
	Naseri, M.	2015	Asia	Iran	Market, brand domestic cultivated	NM	cereals	rice	rice	5	mean	dry weight	µg/g		1.28	0.27					1.28	0.27
	Naseri, M.	2015	Asia	Iran	Market, brand domestic cultivated	NM	cereals	rice	rice	5	mean	dry weight	µg/g		0.71	0.41					0.71	0.41
	Naseri, M.	2015	Asia	Iran	Market, brand imported India	NM	cereals	rice	rice	5	mean	dry weight	µg/g		1.61	0.34					1.61	0.34
	Naseri, M.	2015	Asia	Iran	Market, brand imported India	NM	cereals	rice	rice	5	mean	dry weight	µg/g		2	0.29					2	0.29
	Naseri, M.	2015	Asia	Iran	Market, brand imported India	NM	cereals	rice	rice	5	mean	dry weight	µg/g		1.62	0.36					1.62	0.36
	Naseri, M.	2015	Asia	Iran	Market, brand imported India	NM	cereals	rice	rice	5	mean	dry weight	µg/g		0.96	0.43					0.96	0.43
	Naseri, M.	2015	Asia	Iran	Market, brand imported India	NM	cereals	rice	rice	5	mean	dry weight	µg/g		0.92	0.44					0.92	0.44
	Naseri, M.	2015	Asia	Iran	Market, brand imported India	NM	cereals	rice	rice	5	mean	dry weight	µg/g		0.76	0.44					0.76	0.44
	Naseri, M.	2015	Asia	Iran	Market, brand imported Thailand	NM	cereals	rice	rice	5	mean	dry weight	µg/g		0.88	0.48					0.88	0.48
Distribution of heavy metals in muscles and internal organs of Korean cephalopods and crustaceans: risk assessment for human health	Mok, J.S.	2014	Asia	South Korea	Fish makets	NM	fish and shellfish	cephalopods	cephalopods (squid, octopus, small octopus, webfoot octopus)	30	mean	wet weight	μg/g		0.032	1.423	0.029				0.032	1.423	0.029			Mok, J.S.; Kwon, J.Y.; Son, K.T.; Choi, W.S.; Shim, K.B.; Lee, T.S.; Kim, J.H. Distribution of Heavy Metals in Muscles and Internal Organs of Korean Cephalopods and Crustaceans: Risk Assessment for Human Health. J. Food Prot. 2014, 77, 2168–2175, doi:10.4315/0362-028X.JFP-14-317.
	Mok, J.S.	2014	Asia	South Korea	Fish makets	NM	fish and shellfish	crustaceans	crustaceans (crabs)	21	mean	wet weight	μg/g		0.014	1.484	0.062				0.014	1.484	0.062
Seasonal survey of contaminants (Cd and Hg) and micronutrients (Cu and Zn) in edible tissues of cephalopods from Tunisia: assessment of risk and nutritional benefits	Rjeibi, M.	2015	Africa	Tunisia	Market coastal regions	NM	fish and shellfish	cephalopods	cephalopods	278	mean	wet weight	µg/g			0.074	0.049					0.074	0.049			Rjeibi, M.; Metian, M.; Hajji, T.; Guyot, T.; Ben Chaouacha-Chekir, R.; Bustamante, P. Seasonal Survey of Contaminants (Cd and Hg) and Micronutrients (Cu and Zn) in Edible Tissues of Cephalopods from Tunisia: Assessment of Risk and Nutritional Benefits. J. Food Sci. 2015, 80, T199–T206, doi:10.1111/1750-3841.12711.
The arsenic contamination of rice in Guangdong Province, the most economically dynamic provinces of China: arsenic speciation and its potential health risk	Lin, K.	2015	Asia	China	Market and field	NM	cereals	rice	rice	260	mean	dry weight	ng g-1	57.27						5.727e-05						Lin, K.; Lu, S.; Wang, J.; Yang, Y. The Arsenic Contamination of Rice in Guangdong Province, the Most Economically Dynamic Provinces of China: Arsenic Speciation and Its Potential Health Risk. Environ. Geochem. Health 2015, 37, 353–361, doi:10.1007/s10653-014-9652-1.
Mercury levels in pregnant women, children, and seafood from Mexico City	Basu, N.	2014	America	Mexico	Market	NM	fish and shellfish	fish	mojarra (Sunfish)	17	mean	wet weight	μg/g				0.027						0.027			Basu, N.; Tutino, R.; Zhang, Z.; D, C.; Goodrich, J.M.; Somers, E.C.; Rodriguez, L.; Schnaas, L.; Solano, M.; Mercado, A.; et al. Mercury Levels in Pregnant Women, Children, and Seafood from Mexico City. Env. Res 2014, 135, 63–69, doi:10.1016/j.envres.2014.08.029.Mercury.
	Basu, N.	2014	America	Mexico	Market	NM	fish and shellfish	fish	cazón (School Shark)	10	mean	wet weight	μg/g				1.557						1.557
	Basu, N.	2014	America	Mexico	Market	NM	fish and shellfish	fish	huachinango (Red Snapper)	10	mean	wet weight	μg/g				0.449						0.449
	Basu, N.	2014	America	Mexico	Market	NM	fish and shellfish	fish	sierra (Spanish Mackerel)	7	mean	wet weight	μg/g				0.151						0.151
	Basu, N.	2014	America	Mexico	Market	NM	fish and shellfish	fish	tiburon (Shark)	4	mean	wet weight	μg/g				1.658						1.658
	Basu, N.	2014	America	Mexico	Market	NM	fish and shellfish	fish	robalo (Sea Bass)	4	mean	wet weight	μg/g				0.127						0.127
	Basu, N.	2014	America	Mexico	Market	NM	fish and shellfish	fish	basa oriental (Catfish)	2	mean	wet weight	μg/g				0.003						0.003
	Basu, N.	2014	America	Mexico	Market	NM	fish and shellfish	fish	cintilla	2	mean	wet weight	μg/g				0.049						0.049
	Basu, N.	2014	America	Mexico	Market	NM	fish and shellfish	fish	atun (Tuna)	2	mean	wet weight	μg/g				0.109						0.109
	Basu, N.	2014	America	Mexico	Market	NM	fish and shellfish	fish	salmon	2	mean	wet weight	μg/g				0.017						0.017
	Basu, N.	2014	America	Mexico	Market	NM	fish and shellfish	fish	mero (Grouper)	2	mean	wet weight	μg/g				0.764						0.764
	Basu, N.	2014	America	Mexico	Market	NM	fish and shellfish	fish	lenguado (Flounder)	2	mean	wet weight	μg/g				0.062						0.062
	Basu, N.	2014	America	Mexico	Market	NM	fish and shellfish	cephalopods	calamar (Squid)	5	mean	wet weight	μg/g				0.044						0.044
	Basu, N.	2014	America	Mexico	Market	NM	fish and shellfish	crustaceans	camaron (Shrimp)	8	mean	wet weight	μg/g				0.01						0.01
	Basu, N.	2014	America	Mexico	Market	NM	fish and shellfish	crustaceans	jaiva (Crab)	3	mean	wet weight	μg/g				0.047						0.047
	Basu, N.	2014	America	Mexico	Market	NM	fish and shellfish	crustaceans	rojo (Crab)	3	mean	wet weight	μg/g				0.003						0.003
	Basu, N.	2014	America	Mexico	Market	NM	fish and shellfish	cephalopods	pulpo (Octopus)	2	mean	wet weight	μg/g				0.014						0.014
Transfer of cadmium from soil to vegetable in the Pearl River Delta area, South China	Zhang, H.	2014	Asia	China	Crops	NM	vegetables	brassica vegetables	pakchoi (Brassica rapa chinensis)	31	mean	fresh weight	mg kg-1			0.023						0.023				Zhang, H.; Chen, J.; Zhu, L.; Yang, G.; Li, D. Transfer of Cadmium from Soil to Vegetable in the Pearl River Delta Area, South China. PLoS One 2014, 9, e108572, doi:10.1371/journal.pone.0108572.
	Zhang, H.	2014	Asia	China	Crops	NM	vegetables	brassica vegetables	chinese flowering cabbage (Brassica campestris L. ssp. chinensis)	37	mean	fresh weight	mg kg-1			0.022						0.022
	Zhang, H.	2014	Asia	China	Crops	NM	vegetables	brassica vegetables	leaf mustard (Brassica juncea Coss)	16	mean	fresh weight	mg kg-1			0.023						0.023
	Zhang, H.	2014	Asia	China	Crops	NM	vegetables	leafy vegetables	romaine lettuce (Lactuca sativa L. var. longifolia)	31	mean	fresh weight	mg kg-1			0.026						0.026
	Zhang, H.	2014	Asia	China	Crops	NM	vegetables	leafy vegetables	chinese lettuce (Lactuca sativa L. var. asparagina)	15	mean	fresh weight	mg kg-1			0.031						0.031
	Zhang, H.	2014	Asia	China	Crops	NM	vegetables	brassica vegetables	cauliflower (Brassica oleracea L.var. botrytis L.)	7	mean	fresh weight	mg kg-1			0.01						0.01
	Zhang, H.	2014	Asia	China	Crops	NM	vegetables	leafy vegetables	water spinach (Ipomaea aquatic Forssk)	7	mean	fresh weight	mg kg-1			0.011						0.011
	Zhang, H.	2014	Asia	China	Crops	NM	vegetables	stalk and steem vegetables	celery (Apium graveolens)	6	mean	fresh weight	mg kg-1			0.043						0.043
	Zhang, H.	2014	Asia	China	Crops	NM	vegetables	bulb vegetables	chinese chives (Allium tuberosum)	5	mean	fresh weight	mg kg-1			0.027						0.027
	Zhang, H.	2014	Asia	China	Crops	NM	vegetables	leafy vegetables	spinach (Spinacia oleracea)	5	mean	fresh weight	mg kg-1			0.037						0.037
	Zhang, H.	2014	Asia	China	Crops	NM	vegetables	leafy vegetables	maranth (Amaranthus mangostanus L.)	5	mean	fresh weight	mg kg-1			0.06						0.06
	Zhang, H.	2014	Asia	China	Crops	NM	vegetables	leafy vegetables	watercress (Nasturtium officinale)	5	mean	fresh weight	mg kg-1			0.021						0.021
Heavy metals in produce from urban farms in the San Francisco Bay Area	Kohrman, H.	2014	America	United States	Urban farms	NM	vegetables	leafy vegetables	chard	4	mean	fresh weight	mg kg-1		0.057	0.043					0.057	0.043				Kohrman, H.; Chamberlain, C.P. Heavy Metals in Produce from Urban Farms in the San Francisco Bay Area. Food Addit. Contam. Part B 2014, 7, 127–134, doi:10.1080/19393210.2013.859740.
	Kohrman, H.	2014	America	United States	Urban farms	NM	vegetables	brassica vegetables	collard	4	mean	fresh weight	mg kg-1		0.044	0.007					0.044	0.007
	Kohrman, H.	2014	America	United States	Urban farms	NM	vegetables	brassica vegetables	kale	8	mean	fresh weight	mg kg-1		0.08	0.014					0.08	0.014
	Kohrman, H.	2014	America	United States	Urban farms	NM	vegetables	leafy vegetables	lettuce	5	mean	fresh weight	mg kg-1		0.056	0.008					0.056	0.008
	Kohrman, H.	2014	America	United States	Urban farms	NM	vegetables	fruiting vegetables	zucchini squash	5	mean	fresh weight	mg kg-1		0.016	0.003					0.016	0.003
	Kohrman, H.	2014	America	United States	Urban farms	NM	fruits	soft fruits	strawberry	3	mean	fresh weight	mg kg-1		0.039	0.006					0.039	0.006
	Kohrman, H.	2014	America	United States	Urban farms	NM	vegetables	fruiting vegetables	tomato	7	mean	fresh weight	mg kg-1		0.012	0.005					0.012	0.005
	Kohrman, H.	2014	America	United States	Suburban farms	NM	vegetables	leafy vegetables	chard	2	mean	fresh weight	mg kg-1		0.016	0.01					0.016	0.01
	Kohrman, H.	2014	America	United States	Suburban farms	NM	vegetables	fruiting vegetables	eggplant	3	mean	fresh weight	mg kg-1		0.013	0.007					0.013	0.007
	Kohrman, H.	2014	America	United States	Suburban farms	NM	vegetables	brassica vegetables	kale	7	mean	fresh weight	mg kg-1		0.03	0.013					0.03	0.013
	Kohrman, H.	2014	America	United States	Suburban farms	NM	vegetables	fruiting vegetables	xucchini squash	4	mean	fresh weight	mg kg-1		0.013	0.003					0.013	0.003
	Kohrman, H.	2014	America	United States	Suburban farms	NM	fruits	soft fruits	strawberry	2	mean	fresh weight	mg kg-1		0.039	0.006					0.039	0.006
	Kohrman, H.	2014	America	United States	Suburban farms	NM	vegetables	fruiting vegetables	tomato	3	mean	fresh weight	mg kg-1		0.007	0.007					0.007	0.007
	Kohrman, H.	2014	America	United States	Grocery	NM	vegetables	leafy vegetables	chard	3	mean	fresh weight	mg kg-1		0.027	0.023					0.027	0.023
	Kohrman, H.	2014	America	United States	Grocery	NM	vegetables	brassica vegetables	collard	3	mean	fresh weight	mg kg-1		0.013	0.029					0.013	0.029
	Kohrman, H.	2014	America	United States	Grocery	NM	vegetables	fruiting vegetables	eggplant	3	mean	fresh weight	mg kg-1		0.009	0.013					0.009	0.013
	Kohrman, H.	2014	America	United States	Grocery	NM	vegetables	brassica vegetables	kale	7	mean	fresh weight	mg kg-1		0.03	0.019					0.03	0.019
	Kohrman, H.	2014	America	United States	Grocery	NM	vegetables	leafy vegetables	lettuce	3	mean	fresh weight	mg kg-1		0.011	0.011					0.011	0.011
	Kohrman, H.	2014	America	United States	Grocery	NM	vegetables	fruiting vegetables	xucchini squash	5	mean	fresh weight	mg kg-1		0.008	0.003					0.008	0.003
	Kohrman, H.	2014	America	United States	Grocery	NM	fruits	soft fruits	strawberry	3	mean	fresh weight	mg kg-1		0.014	0.009					0.014	0.009
	Kohrman, H.	2014	America	United States	Grocery	NM	vegetables	fruiting vegetables	tomato	3	mean	fresh weight	mg kg-1		0.009	0.012					0.009	0.012
Lead and cadmium levels in cattle muscle and edible tissues collected from a slaughter slab in Nigeria	Adetunji, V.O.	2014	Africa	Nigeria	Market, abattoir	NM	meat	red meat	cow muscle	50	mean	wet weight	mg kg−1		0.721	0.157					0.721	0.157				Adetunji, V.O.; Famakin, I.O.; Chen, J. Lead and Cadmium Levels in Cattle Muscle and Edible Tissues Collected from a Slaughter Slab in Nigeria. Food Addit. Contam. Part B 2014, 7, 79–83, doi:10.1080/19393210.2013.848942.
	Adetunji, V.O.	2014	Africa	Nigeria	Market, abattoir	NM	meat	offal red meat	cow liver	50	mean	wet weight	mg kg−1		0.809	0.172					0.809	0.172
	Adetunji, V.O.	2014	Africa	Nigeria	Market, abattoir	NM	meat	offal red meat	cow kidney	50	mean	wet weight	mg kg−1		0.908	0.197					0.908	0.197
Metales pesados en leche de vacas alimentadas con alfalfa producida en suelos irrigados con aguas residuales en Puebla y Tlaxcala, México	Castro-González, N.	2018	America	Mexico	Areas irrigated with wastewater	wastewater	milk	cow milk	cow milk	160	mean	dry matter	mg kg−1	0.039	0.046	0.0017				0.039	0.046	0.0017				Castro-González, N.P.; Moreno-Rojas, R.; Calderón Sánchez, F.; Moreno-Ortega, A.; Tamariz-Flores, J.V. Metales Pesados En Leche de Vacas Alimentadas Con Alfalfa Producida En Suelos Irrigados Con Aguas Residuales En Puebla y Tlaxcala, México. Rev. Mex. Ciencias Pecu. 2018, 9, 466–485, doi:10.22319/rmcp.v9i3.4358.
Determination of Cd, Mn and Ni accumulated in fruits, vegetables and soil in the Thohoyandou town area, South Africa	Babra, M.	2020	Africa	South Africa	Small-scale farm	brick-making company	vegetables	brassica vegetables	cabbage green outer leaves	7	mean	dry weight	mg kg−1			0.29						0.29				Babra Moyo; Vhahangwele Matodzi; Malebogo A Legodi; Vusumzi E Pakade; Nikita T Tavengwa Determination of Cd, Mn and Ni Accumulated in Fruits, Vegetables and Soil in the Thohoyandou Town Area, South Africa. Water SA 2020, 46, doi:10.17159/wsa/2020.v46.i2.8244.
	Babra, M.	2020	Africa	South Africa	Small-scale farm	brick-making company	vegetables	brassica vegetables	cabbage/Brassica pekinensis	7	mean	dry weight	mg kg−1			0.54						0.54
	Babra, M.	2020	Africa	South Africa	Small-scale farm	brick-making company	vegetables	bulb vegetables	onion/Allium cepa	7	mean	dry weight	mg kg−1			0.825						0.825
	Babra, M.	2020	Africa	South Africa	Small-scale farm	brick-making company	vegetables	leafy vegetables	spinach/ Spinacia oleracea	7	mean	dry weight	mg kg−1			2.94						2.94
	Babra, M.	2020	Africa	South Africa	Small-scale farm	brick-making company	vegetables	brassica vegetables	chinese cabbage/Brassica rapa	7	mean	dry weight	mg kg−1			0.77						0.77
	Babra, M.	2020	Africa	South Africa	Small-scale farm	brick-making company	roots and tubers	roots and tubers	beetroot/Beta vulgaris	7	mean	dry weight	mg kg−1			1.08						1.08
	Babra, M.	2020	Africa	South Africa	Small-scale farm	brick-making company	roots and tubers	roots and tubers	sweet potatoes/Zpomoea batatas	7	mean	dry weight	mg kg−1			0.57						0.57
	Babra, M.	2020	Africa	South Africa	Small-scale farm	brick-making company	vegetables	fruiting vegetables	tomatoes/Lycopersicon esculentum	7	mean	dry weight	mg kg−1			0.6						0.6
	Babra, M.	2020	Africa	South Africa	Small-scale farm	brick-making company	fruits	tropical fruit	bananas/Musa acuminate	7	mean	dry weight	mg kg−1			0.23						0.23
Evaluation of the heavy metals (mercury, lead, and cadmium) contamination of sardine (Sardina pilchardus) and swordfish (Xiphias gladius) fished in three Algerian coasts	Mehouel, F.	2019	Africa	Argeria	Local fish market	heavy marine pollution	fish and shellfish	fish	sardine (Sardina pilchardus)	70	mean	fresh weight	mg/kg		2.13	0.55	0.62				2.13	0.55	0.62			Mehouel, F.; Bouayad, L.; Hammoudi, A.H.; Ayadi, O.; Regad, F. Evaluation of the Heavy Metals (Mercury, Lead, and Cadmium) Contamination of Sardine (Sardina Pilchardus) and Swordfish (Xiphias Gladius) Fished in Three Algerian Coasts. Vet. World 2019, 12, 7–11, doi:10.14202/vetworld.2019.7-11.
	Mehouel, F.	2019	Africa	Argeria	Local fish market	heavy marine pollution	fish and shellfish	fish	swordfish (Xiphias gladius)	30	mean	fresh weight	mg/kg		3.9	0.57	0.56				3.9	0.57	0.56
Health risk assessment and heavy metal contamination levels in vegetables from Tamale Metropolis, Ghana	Ametepey, S.T.	2018	Africa	Ghana	Local fish market	NM	vegetables	fruiting vegetables	cabbage	6	mean	dry weight	mg kg−1		<LOD	0.05					<LOD	0.05				Ametepey, S.T.; Cobbina, S.J.; Akpabey, F.J.; Duwiejuah, A.B.; Abuntori, Z.N. Health Risk Assessment and Heavy Metal Contamination Levels in Vegetables from Tamale Metropolis, Ghana. Int. J. Food Contam. 2018, 5, 5, doi:10.1186/s40550-018-0067-0.
	Ametepey, S.T.	2018	Africa	Ghana	Local fish market	NM	roots and tubers	roots and tubers	carrot	6	mean	dry weight	mg kg−1		<LOD	0.04					<LOD	0.04
	Ametepey, S.T.	2018	Africa	Ghana	Local fish market	NM	vegetables	fruiting vegetables	green pepper	6	mean	dry weight	mg kg−1		<LOD	0.05					<LOD	0.05
	Ametepey, S.T.	2018	Africa	Ghana	Local fish market	NM	vegetables	bulb vegetables	onion	6	mean	dry weight	mg kg−1		<LOD	0.05					<LOD	0.05
	Ametepey, S.T.	2018	Africa	Ghana	Local fish market	NM	vegetables	fruiting vegetables	tomatoes	6	mean	dry weight	mg kg−1		<LOD	0.05					<LOD	0.05
Heavy metal content in farmed rainbow troutin relation to aquaculture area and feed pellets	Majlesi, M.	2019	Asia	Iran	Farms	downstream of cities and villages	fish and shellfish	fish	rainbow trout (Oncorhynchusmykiss L.) muscle	30	mean	dry weight	mg kg−1		1.07	0.105	0.022				1.07	0.105	0.022			Majlesi, M.; Malekzadeh, J.; Berizi, E.; Toori, M.A. Heavy Metal Content in Farmed Rainbow Trout in Relation to Aquaculture Area and Feed Pellets. Foods Raw Mater. 2019, 329–338, doi:10.21603/2308-4057-2019-2-329-338.
Ecotoxicity of trace elements to chicken GALLUS gallus domesticus exposed to a gradient of polymetallic-polluted sites.	Kribi-Boukhris, S. E.	2020	Africa	Tunisia	Polluted areas	old mining site	meat	offal poultry	chicken kidney	10	mean	dry weight	mg/g		36.73	62.933					36.73	62.933				Kribi-Boukhris, S.E.; Boughattas, I.; Zitouni, N.; Helaoui, S.; Sappin-Didier, V.; Coriou, C.; Bussiere, S.; Banni, M. Ecotoxicity of Trace Elements to Chicken GALLUS Gallus Domesticus Exposed to a Gradient of Polymetallic-Polluted Sites. Environ. Pollut. 2020, 265, 114831, doi:10.1016/j.envpol.2020.114831.
	Kribi-Boukhris, S. E.	2020	Africa	Tunisia	Polluted areas	old mining site	meat	offal poultry	chicken liver	10	mean	dry weight	mg/g		<LOD	4.7					<LOD	4.7
	Kribi-Boukhris, S. E.	2020	Africa	Tunisia	Polluted areas	old mining site	meat	offal poultry	chicken kidney	10	mean	dry weight	mg/g		27.06	19.846					27.06	19.846
	Kribi-Boukhris, S. E.	2020	Africa	Tunisia	Polluted areas	old mining site	meat	offal poultry	chicken liver	10	mean	dry weight	mg/g		<LOD	7804					<LOD	7804
	Kribi-Boukhris, S. E.	2020	Africa	Tunisia	Polluted areas	old mining site	meat	offal poultry	chicken kidney	10	mean	dry weight	mg/g		15.45	13.523					15.45	13.523
	Kribi-Boukhris, S. E.	2020	Africa	Tunisia	Polluted areas	old mining site	meat	offal poultry	chicken liver	10	mean	dry weight	mg/g		<LOD	4089					<LOD	4089
	Kribi-Boukhris, S. E.	2020	Africa	Tunisia	Agricultural area	old mining site	meat	offal poultry	chicken kidney	10	mean	dry weight	mg/g		4.54	8.16					4.54	8.16
	Kribi-Boukhris, S. E.	2020	Africa	Tunisia	Agricultural area	old mining site	meat	offal poultry	chicken liver	10	mean	dry weight	mg/g		<LOD	0.663					<LOD	0.663
	Kribi-Boukhris, S. E.	2020	Africa	Tunisia	Control site	non polluted	meat	offal poultry	chicken kidney	10	mean	dry weight	mg/g		0.97	0.554					0.97	0.554
	Kribi-Boukhris, S. E.	2020	Africa	Tunisia	Control site	non polluted	meat	offal poultry	chicken liver	10	mean	dry weight	mg/g		<LOD	0.135					<LOD	0.135
Energy dispersive X-ray fluorescence detection of heavy metals in Bangladesh cows’ milk	Jolly, Y. N.	2017	Asia	Bangladesh	Market	NM	milk	cow milk	cow milk	7	mean	dry weight	μg/ml	0.034	0.0447	0.0087	0.0368			0.034	0.0447	0.0087	0.0368			Jolly, Y.N.; Iqbal, S.; Rahman, M.S.; Kabir, J.; Akter, S.; Ahmad, I. Energy Dispersive X-Ray Fluorescence Detection of Heavy Metals in Bangladesh Cows’ Milk. Heliyon 2017, 3, e00403, doi:10.1016/j.heliyon.2017.e00403.
	Jolly, Y. N.	2017	Asia	Bangladesh	Farm-house milks	industrial disposal areas	milk	cow milk	cow milk	9	mean	dry weight	μg/ml	0.034	0.0838	0.009	0.0088			0.034	0.0838	0.009	0.0088
Field study on the accumulation of trace elements by vegetables produced in the vicinity of abandoned pyrite mines	Alveranga, P.	2013	Europe	Portugal	Kitchen gardens	mining area	vegetables	leafy vegetables	lettuce (L. sativa)	18	mean	dry weight	mg kg−1	0.6856	1.05					0.6856	1.05					Alvarenga, P.; Simões, I.; Palma, P.; Amaral, O.; Matos, J.X. Field Study on the Accumulation of Trace Elements by Vegetables Produced in the Vicinity of Abandoned Pyrite Mines. Sci. Total Environ. 2014, 470–471, 1233–1242, doi:10.1016/j.scitotenv.2013.10.087.
	Alveranga, P.	2013	Europe	Portugal	Kitchen gardens	mining area	vegetables	fruiting vegetables	cabbage (B. oleracea)	18	mean	dry weight	mg kg−1	0.0847	<LOD					0.0847	<LOD
Heavy metals risk assessment in fish species (Johnius Belangerii (C) and Cynoglossus Arel) in Musa Estuary, Persian Gulf	Ravanbakhsh, M.	2020	Asia	Iran	Estuarie	wastewaters	fish and shellfish	fish	johnius Belangerii	67	mean	wet weight	mg/kg				3.15						3.15			Ravanbakhsh, M.; Zare Javid, A.; Hadi, M.; Jaafarzadeh Haghighi Fard, N. Heavy Metals Risk Assessment in Fish Species (Johnius Belangerii (C) and Cynoglossus Arel) in Musa Estuary, Persian Gulf. Environ. Res. 2020, 188, 109560, doi:10.1016/j.envres.2020.109560.
	Ravanbakhsh, M.	2020	Asia	Iran	Estuarie	wastewaters	fish and shellfish	fish	cynoglossus arel	67	mean	wet weight	mg/kg				0.486				0.1		0.486
How healthy is urban horticulture in high traffic areas? Trace metal concentrations in vegetable crops from plantings within inner city neighbourhoods in Berlin, Germany	Säumel, I.	2012	Europe	Germany	Urban horticulture	high traffic areas	vegetables	fruiting vegetables	tomato	28	median	dry weight	mg/kg		0.1	0.12					0.1	0.12				Säumel, I.; Kotsyuk, I.; Hölscher, M.; Lenkereit, C.; Weber, F.; Kowarik, I. How Healthy Is Urban Horticulture in High Traffic Areas? Trace Metal Concentrations in Vegetable Crops from Plantings within Inner City Neighbourhoods in Berlin, Germany. Environ. Pollut. 2012, 165, 124–132, doi:10.1016/j.envpol.2012.02.019.
	Säumel, I.	2012	Europe	Germany	Urban horticulture	high traffic areas	vegetables	legume vegetables	green beans	7	median	dry weight	mg/kg		1.3	0.01					1.3	0.01
	Säumel, I.	2012	Europe	Germany	Urban horticulture	high traffic areas	roots and tubers	roots and tubers	carrot	10	median	dry weight	mg/kg		0.3	0.21					0.3	0.21
	Säumel, I.	2012	Europe	Germany	Urban horticulture	high traffic areas	roots and tubers	roots and tubers	potato	13	median	dry weight	mg/kg		0.1	0.07					0.1	0.07
	Säumel, I.	2012	Europe	Germany	Urban horticulture	high traffic areas	vegetables	brassica vegetables	xohirabi	11	median	dry weight	mg/kg		0.6	0.05					0.6	0.05
	Säumel, I.	2012	Europe	Germany	Urban horticulture	high traffic areas	vegetables	brassica vegetables	white cabbage	7	median	dry weight	mg/kg		1	0.21					1	0.21
	Säumel, I.	2012	Europe	Germany	Urban horticulture	high traffic areas	vegetables	leafy vegetables	parsley	7	median	dry weight	mg/kg		2.4	0.16					2.4	0.16
	Säumel, I.	2012	Europe	Germany	Urban horticulture	high traffic areas	vegetables	leafy vegetables	chard	7	median	dry weight	mg/kg		5.3	0.31					5.3	0.31
Human health risk assessment of heavy metals in soil and food crops in the Pearl River Delta urban agglomeration of China	Zheng, S.	2020	Asia	China	Crops	NM	cereals	rice	rice	874	median	dry weight	mg/kg	0.26	0.27	0.17	0.0027			0.26	0.27	0.17	0.0027			Zheng, S.; Wang, Q.; Yuan, Y.; Sun, W. Human Health Risk Assessment of Heavy Metals in Soil and Food Crops in the Pearl River Delta Urban Agglomeration of China. Food Chem. 2020, 316, 126213, doi:10.1016/j.foodchem.2020.126213.
	Zheng, S.	2020	Asia	China	Crops	NM	cereals	maize	maize	73	median	dry weight	mg/kg	0.014	0.23	0.1	0.0014			0.014	0.23	0.1	0.0014
Human health risks from metals and metalloid via consumption of food animals near gold mines in Tarkwa, Ghana: Estimation of the daily intakes and target hazard quotients (THQs)	Bortey-Sam, N.	2015	Africa	Ghana	Free-range	gold mines	meat	offal poultry	chicken organs (gizzard, kidney, liver)	30	median	wet weight	mg/kg	0.093	0.253	0.34				0.093	0.253	0.34				Bortey-Sam, N.; Nakayama, S.M.M.; Ikenaka, Y.; Akoto, O.; Baidoo, E.; Yohannes, Y.B.; Mizukawa, H.; Ishizuka, M. Human Health Risks from Metals and Metalloid via Consumption of Food Animals near Gold Mines in Tarkwa, Ghana: Estimation of the Daily Intakes and Target Hazard Quotients (THQs). Ecotoxicol. Environ. Saf. 2015, 111, 160–167, doi:10.1016/j.ecoenv.2014.09.008.
	Bortey-Sam, N.	2015	Africa	Ghana	Free-range	gold mines	meat	poultry meat	chicken muscle	10	median	wet weight	mg/kg	<LOD	0.01	<LOD				<LOD	0.01	<LOD
	Bortey-Sam, N.	2015	Africa	Ghana	Slaughterhouses	gold mines	meat	offal red meat	goat organs (kidney, liver)	20	median	wet weight	mg/kg	<LOD	<LOD	0.04				<LOD	<LOD	0.04
	Bortey-Sam, N.	2015	Africa	Ghana	Slaughterhouses	gold mines	meat	red meat	goat muscle	10	median	wet weight	mg/kg	<LOD	0.025	<LOD				<LOD	0.025	<LOD
	Bortey-Sam, N.	2015	Africa	Ghana	Slaughterhouses	gold mines	meat	offal red meat	sheep organs (kidney, liver)	20	median	wet weight	mg/kg	0.01	0.045	0.01				0.01	0.045	0.01
	Bortey-Sam, N.	2015	Africa	Ghana	Slaughterhouses	gold mines	meat	red meat	sheep muscle	10	median	wet weight	mg/kg	<LOD	<LOD	<LOD				<LOD	<LOD	<LOD
Lead, cadmium and mercury in canned and unprocessed tuna: six-years monitoring survey, comparison with previous studies and recommended tolerable limits	Miedico, O.	2020	Europe	Italy	Official controls for food	NM	fish and shellfish	fish	fresh tuna fish	81	mean	fresh weight	mg kg-1		0.0179	0.0196	0.4793				0.0179	0.0196	0.4793			Miedico, O.; Pompa, C.; Moscatelli, S.; Chiappinelli, A.; Carosielli, L.; Chiaravalle, A.E. Lead, Cadmium and Mercury in Canned and Unprocessed Tuna: Six-Years Monitoring Survey, Comparison with Previous Studies and Recommended Tolerable Limits. J. Food Compos. Anal. 2020, 94, 103638, doi:10.1016/j.jfca.2020.103638.
Organic pollutants (PCBs, PCDD/Fs, PAHs) and toxic metals in farmed mussels from the Gulf of Naples (Italy): Monitoring and human exposure	Esposito, M.	2020	Europe	Italy	Sea farms	NM	fish and shellfish	molluses	mussels (Mytilus galloprovincialis)	100	mean	wet weight	mg/kg		0.22	0.063	0.0666				0.22	0.063	0.0666			Esposito, M.; Canzanella, S.; Lambiase, S.; Scaramuzzo, A.; La Nucara, R.; Bruno, T.; Picazio, G.; Colarusso, G.; Brunetti, R.; Gallo, P. Organic Pollutants (PCBs, PCDD/Fs, PAHs) and Toxic Metals in Farmed Mussels from the Gulf of Naples (Italy): Monitoring and Human Exposure. Reg. Stud. Mar. Sci. 2020, 40, 101497, doi:10.1016/j.rsma.2020.101497.
Sex-differences in physiological and oxidative stress responses and heavy metals burden in the black jaw tilapia, Sarotherodon melanotheron from a tropical freshwater dam (Nigeria)	Adeogun, A.	2019	Africa	Nigeria	Freshwater dam	effluente from university and fishing activity	fish and shellfish	fish	tilapia (S. melanotheron)	89	mean	wet weight	μg/g	0.3	20.15	0.65	0.3			0.3	20.15	0.65	0.3			Adeogun, A.O.; Ibor, O.R.; Omiwole, R.; Chukwuka, A. V.; Adewale, A.H.; Kumuyi, O.; Arukwe, A. Sex-Differences in Physiological and Oxidative Stress Responses and Heavy Metals Burden in the Black Jaw Tilapia, Sarotherodon Melanotheron from a Tropical Freshwater Dam (Nigeria). Comp. Biochem. Physiol. Part C Toxicol. Pharmacol. 2020, 229, 108676, doi:10.1016/j.cbpc.2019.108676.
Ten-year regional monitoring of soil-rice grain contamination by heavy metals with implications for target remediation and food safety☆	He, M.	2018	Asia	China	NM	electronic-waste dismantling region	cereals	rice	rice	169	mean	dry weight	mg/kg			0.117						0.117				He, M.; Shen, H.; Li, Z.; Wang, L.; Wang, F.; Zhao, K.; Liu, X.; Wendroth, O.; Xu, J. Ten-Year Regional Monitoring of Soil-Rice Grain Contamination by Heavy Metals with Implications for Target Remediation and Food Safety. Environ. Pollut. 2019, 244, 431–439, doi:10.1016/j.envpol.2018.10.070.
Contents and risk assessment of heavy metals in marine invertebrates from Korean coastal fish markets	Mok, J. S.	2014	Asia	South Korea	Fish makets	NM	fish and shellfish	molluses	molluscan gastropoda abalone	12	mean	wet weight	μg/g		0.003	0.057	0.004				0.003	0.057	0.004			Mok, J.S.; Kwon, J.Y.; Son, K.T.; Choi, W.S.; Kang, S.R.; Ha, N.Y.; Jo, M.R.; Kim, J.H. Contents and Risk Assessment of Heavy Metals in Marine Invertebrates from Korean Coastal Fish Markets. J. Food Prot. 2014, 77, 1022–1030, doi:10.4315/0362-028X.JFP-13-485.
	Mok, J. S.	2014	Asia	South Korea	Fish makets	NM	fish and shellfish	molluses	molluscan spiny top sheel	9	mean	wet weight	μg/g		0.003	0.037	0.005				0.003	0.037	0.005
	Mok, J. S.	2014	Asia	South Korea	Fish makets	NM	fish and shellfish	molluses	molluscan veined rapa whelk	9	mean	wet weight	μg/g		0.004	0.055	0.012				0.004	0.055	0.012
	Mok, J. S.	2014	Asia	South Korea	Fish makets	NM	fish and shellfish	molluses	molluscan bivalvia oyster	11	mean	wet weight	μg/g		0.117	0.6	0.014				0.117	0.6	0.014
	Mok, J. S.	2014	Asia	South Korea	Fish makets	NM	fish and shellfish	molluses	molluscan Short neck clam	7	mean	wet weight	μg/g		0.082	0.068	0.007				0.082	0.068	0.007
	Mok, J. S.	2014	Asia	South Korea	Fish makets	NM	fish and shellfish	molluses	molluscan mussel	8	mean	wet weight	μg/g		0.154	0.184	0.005				0.154	0.184	0.005
	Mok, J. S.	2014	Asia	South Korea	Fish makets	NM	fish and shellfish	molluses	molluscan bay scallop	3	mean	wet weight	μg/g		0.018	0.574	0.014				0.018	0.574	0.014
	Mok, J. S.	2014	Asia	South Korea	Fish makets	NM	fish and shellfish	molluses	molluscan comb pen shell	6	mean	wet weight	μg/g		0.028	0.313	0.005				0.028	0.313	0.005
	Mok, J. S.	2014	Asia	South Korea	Fish makets	NM	fish and shellfish	molluses	molluscan ark shell	3	mean	wet weight	μg/g		0.12	0.426	0.006				0.12	0.426	0.006
	Mok, J. S.	2014	Asia	South Korea	Fish makets	NM	fish and shellfish	cephalopods	cephalopods (japaneses flying squid)	7	mean	wet weight	μg/g		0.007	0.098	0.043				0.007	0.098	0.043
	Mok, J. S.	2014	Asia	South Korea	Fish makets	NM	fish and shellfish	cephalopods	cephalopods (north pacific giant octopus)	8	mean	wet weight	μg/g		0.013	0.02	0.016				0.013	0.02	0.016
	Mok, J. S.	2014	Asia	South Korea	Fish makets	NM	fish and shellfish	cephalopods	cephalopods (small octopus)	4	mean	wet weight	μg/g		0.021	0.026	0.007				0.021	0.026	0.007
	Mok, J. S.	2014	Asia	South Korea	Fish makets	NM	fish and shellfish	cephalopods	cephalopods (webfoot octopus)	3	mean	wet weight	μg/g		0.012	0.004	0.008				0.012	0.004	0.008
	Mok, J. S.	2014	Asia	South Korea	Fish makets	NM	fish and shellfish	crustaceans	crustaceans (s now crab)	5	mean	wet weight	μg/g		0.012	0.095	0.119				0.012	0.095	0.119
	Mok, J. S.	2014	Asia	South Korea	Fish makets	NM	fish and shellfish	crustaceans	crustaceans (red s now crab)	6	mean	wet weight	μg/g		0.012	0.116	0.134				0.012	0.116	0.134
	Mok, J. S.	2014	Asia	South Korea	Fish makets	NM	fish and shellfish	crustaceans	crustaceans (blue crab)	4	mean	wet weight	μg/g		0.09	0.706	0.043				0.09	0.706	0.043
Heavy metals in raw cow and ewe milk from north-east Iran	Najarnezhad, V.	2013	Asia	Iran	Local farms	NM	milk	cow milk	cow milk	720	mean	dry weight	ng g−1		12.9	0.3	3.1				1.29e-05	3e-07	3.1e-06			Najarnezhad, V.; Akbarabadi, M. Heavy Metals in Raw Cow and Ewe Milk from North-East Iran. Food Addit. Contam. Part B 2013, 6, 158–162, doi:10.1080/19393210.2013.777799.
	Najarnezhad, V.	2013	Asia	Iran	Local farms	NM	milk	ewe milk	ewe milk	720	mean	dry weight	ng g−1		14.5	1.6	3.1				1.45e-05	1.6e-06	3.1e-06
Cadmium in meat and edible offal of free-range reared Swallow-belly Mangulica pigs from Vojvodina (northern Serbia)	Jokanovic, M. R.	2013	Europe	Serbia	Free-range reared	NM	meat	red meat	pig (muscle)	15	mean	wet weight	mg/kg			<LOD						<LOD				Jokanović, M.R.; Tomović, V.M.; Šojić, B.V.; Škaljac, S.B.; Tasić, T.A.; Ikonić, P.M.; Kevrešan, Ž.S. Cadmium in Meat and Edible Offal of Free-Range Reared Swallow-Belly Mangulica Pigs from Vojvodina (Northern Serbia). Food Addit. Contam. Part B 2013, 6, 98–102, doi:10.1080/19393210.2012.729227.
	Jokanovic, M. R.	2013	Europe	Serbia	Free-range reared	NM	meat	offal red meat	pig heart	15	mean	wet weight	mg/kg			<LOD						<LOD
	Jokanovic, M. R.	2013	Europe	Serbia	Free-range reared	NM	meat	offal red meat	pig tongue	15	mean	wet weight	mg/kg			<LOD						<LOD
	Jokanovic, M. R.	2013	Europe	Serbia	Free-range reared	NM	meat	offal red meat	pin spinal cord	15	mean	wet weight	mg/kg			<LOD						<LOD
	Jokanovic, M. R.	2013	Europe	Serbia	Free-range reared	NM	meat	offal red meat	pig lard	15	mean	wet weight	mg/kg			<LOD						<LOD
	Jokanovic, M. R.	2013	Europe	Serbia	Free-range reared	NM	meat	offal red meat	pig lungs	15	mean	wet weight	mg/kg			<LOD						<LOD
	Jokanovic, M. R.	2013	Europe	Serbia	Free-range reared	NM	meat	offal red meat	pig spleen	15	mean	wet weight	mg/kg			0.058						0.058
	Jokanovic, M. R.	2013	Europe	Serbia	Free-range reared	NM	meat	offal red meat	pig brain	15	mean	wet weight	mg/kg			0.066						0.066
	Jokanovic, M. R.	2013	Europe	Serbia	Free-range reared	NM	meat	offal red meat	pig liver	15	mean	wet weight	mg/kg			0.104						0.104
	Jokanovic, M. R.	2013	Europe	Serbia	Free-range reared	NM	meat	offal red meat	pig kidney	15	mean	wet weight	mg/kg			0.288						0.288
Evaluation of content and estimation of daily intake of cadmium and lead in several varieties of potatoes (Solanum tuberosum L.) cultivated in the Canary Islands (Spain)	Luis, G.	2013	Europe	Spain	Local farms	NM	roots and tubers	roots and tubers	potato	73	mean	wet weight	mg/kg		0.0115	0.01175					0.0115	0.01175				Luis, G.; Rubio, C.; González-Weller, D.; Gutiérrez, A.J.; Revert, C.; Hardisson, A. Evaluation of Content and Estimation of Daily Intake of Cadmium and Lead in Several Varieties of Potatoes (Solanum Tuberosum L.) Cultivated in the Canary Islands (Spain). J. Food Prot. 2014, 77, 659–664, doi:10.4315/0362-028X.JFP-13-337.
	Luis, G.	2013	Europe	Spain	Imported, markets	NM	roots and tubers	roots and tubers	potato	77	mean	wet weight	mg/kg		0.0146	0.008					0.0146	0.008
Orchards for edible cities: cadmium and lead content in nuts, berries, pome and stone fruits harvested within the inner city neighbourhoods in Berlin, Germany	von Hoffen L	2014	Europe	Germany	Urban gardens	traffic	pulses, seeds and nuts	nuts and seeds	walnut (juglans regia)	18	mean	dry weight	μg/g		<LOD	<LOD					<LOD	<LOD				von Hoffen, L.P.; Säumel, I. Orchards for Edible Cities: Cadmium and Lead Content in Nuts, Berries, Pome and Stone Fruits Harvested within the Inner City Neighbourhoods in Berlin, Germany. Ecotoxicol. Environ. Saf. 2014, 101, 233–239, doi:10.1016/j.ecoenv.2013.11.023.
	von Hoffen L	2014	Europe	Germany	Urban gardens	traffic	pulses, seeds and nuts	nuts and seeds	hazelnut (corylus avellana)	13	mean	dry weight	μg/g		6.5	0.5					6.5	0.5
	von Hoffen L	2014	Europe	Germany	Urban gardens	traffic	fruits	soft fruits	blackberry (rubus fruticosus agg)	16	mean	dry weight	μg/g		59.5	8.1					59.5	8.1
	von Hoffen L	2014	Europe	Germany	Urban gardens	traffic	fruits	pome fruits	apple (Malus domestic)	29	mean	dry weight	μg/g		29.3	1.1					29.3	1.1
	von Hoffen L	2014	Europe	Germany	Urban gardens	traffic	fruits	stone fruits	mirabelle (Prunus domestica subsp. Syriaca)	28	mean	dry weight	μg/g		23.1	0.9					23.1	0.9
	von Hoffen L	2014	Europe	Germany	Urban gardens	traffic	fruits	stone fruits	plum (Prunus domestica subsp. Domestica)	26	mean	dry weight	μg/g		23.2	1.2					23.2	1.2
Heavy metals in Australian grown and imported rice and vegetables on sale in Australia: health hazard	Rahman, M.	2014	Oceania	Australia	Imported from Austria	NM	cereals	rice	rice	21	mean	dry weight	μg kg-1		375	7.5					375	7.5				Rahman, M.A.; Rahman, M.M.; Reichman, S.M.; Lim, R.P.; Naidu, R. Heavy Metals in Australian Grown and Imported Rice and Vegetables on Sale in Australia: Health Hazard. Ecotoxicol. Environ. Saf. 2014, 100, 53–60, doi:10.1016/j.ecoenv.2013.11.024.
	Rahman, M.	2014	Oceania	Australia	Imported from Bangladesh	NM	cereals	rice	rice	6	mean	dry weight	μg kg-1		19	73					19	73
	Rahman, M.	2014	Oceania	Australia	Imported from India	NM	cereals	rice	rice	15	mean	dry weight	μg kg-1		267	19.1					267	19.1
	Rahman, M.	2014	Oceania	Australia	Imported from Italy	NM	cereals	rice	rice	6	mean	dry weight	μg kg-1		317	0.5					317	0.5
	Rahman, M.	2014	Oceania	Australia	Imported from Pakistan	NM	cereals	rice	rice	9	mean	dry weight	μg kg-1		67	4.5					67	4.5
	Rahman, M.	2014	Oceania	Australia	Imported from Thailand	NM	cereals	rice	rice	12	mean	dry weight	μg kg-1		419	13.4					419	13.4
	Rahman, M.	2014	Oceania	Australia	Imported from Vietmam	NM	cereals	rice	rice	3	mean	dry weight	μg kg-1		16	5.1					16	5.1
Accumulation of heavy metals in leaf vegetables from agricultural soils and associated potential health risks in the Pearl River Delta, South China	Chang, C. Y.	2014	Asia	China	Farmland protection zones	industrial pollution	vegetables	leafy vegetables	lettuce	19	mean	dry weight	mg kg-1		0.18	0.049	0.0019				0.18	0.049	0.0019			Chang, C.Y.; Yu, H.Y.; Chen, J.J.; Li, F.B.; Zhang, H.H.; Liu, C.P. Accumulation of Heavy Metals in Leaf Vegetables from Agricultural Soils and Associated Potential Health Risks in the Pearl River Delta, South China. Environ. Monit. Assess. 2014, 186, 1547–1560, doi:10.1007/s10661-013-3472-0.
	Chang, C. Y.	2014	Asia	China	Farmland protection zones	industrial pollution	vegetables	brassica vegetables	pakchoi	11	mean	dry weight	mg kg-1		0.11	0.029	0.0014				0.11	0.029	0.0014
	Chang, C. Y.	2014	Asia	China	Farmland protection zones	industrial pollution	vegetables	fruiting vegetables	chinese cabbage	13	mean	dry weight	mg kg-1		0.11	0.027	0.0019				0.11	0.027	0.0019
	Chang, C. Y.	2014	Asia	China	Farmland protection zones	industrial pollution	vegetables	leafy vegetables	Loose-leaf lettuce	11	mean	dry weight	mg kg-1		0.26	0.037	0.0018				0.26	0.037	0.0018
	Chang, C. Y.	2014	Asia	China	Farmland protection zones	industrial pollution	vegetables	brassica vegetables	Chinese leaf mustard	6	mean	dry weight	mg kg-1		0.055	0.02	0.0026				0.055	0.02	0.0026
Assessment of heavy metal contamination and bioaccumulation in soybean plants from mining and smelting areas of southern Hunan Province, China	Zhou, H.	2013	Asia	China	Farmland soils	mining and smelting areas	pulses, seeds and nuts	soybeans	soybean	20	mean	dry weight	mg/kg		13.9	2.95					13.9	2.95				Zhou, H.; Zeng, M.; Zhou, X.; Liao, B.-H.; Liu, J.; Lei, M.; Zhong, Q.-Y.; Zeng, H. Assessment of Heavy Metal Contamination and Bioaccumulation in Soybean Plants from Mining and Smelting Areas of Southern Hunan Province, China. Environ. Toxicol. Chem. 2013, 32, 2719–2727, doi:10.1002/etc.2389.
Concentrations of Cd, Cu, Pb and Zn in soft tissue of oyster (Saccostrea cucullata) collected from the Lengeh Port coast, Persian Gulf, Iran: a comparison with the permissible limits for public health	Heidari, B.	2013	Asia	Iran	Lengeh Port	anthropogenic polluting activities	fish and shellfish	molluses	oysters (Saccostrea cucullata)	16	mean	dry weight	μg g-1		41.19	11.13					41.19	11.13				Heidari, B.; Riyahi Bakhtiari, A.; Shirneshan, G. Concentrations of Cd, Cu, Pb and Zn in Soft Tissue of Oyster (Saccostrea Cucullata) Collected from the Lengeh Port Coast, Persian Gulf, Iran: A Comparison with the Permissible Limits for Public Health. Food Chem. 2013, 141, 3014–3019, doi:10.1016/j.foodchem.2013.06.002.
Methylmercury and trace elements in the marine fish from coasts of East China	Chonghuan, X.	2013	Asia	China	Fishing boats and/or local fish markets	agricultural and industrial contaminants	fish and shellfish	fish	large yellow croaker (Pseudosciaena crocea)	21	mean	wet weight	ng g−1		53	14	34.4	24.9			5.3e-05	1.4e-05	3.44e-05	2.49e-05		Xia, C.; Wu, X.; Lam, J.C.W.; Xie, Z.; Lam, P.K.S. Methylmercury and Trace Elements in the Marine Fish from Coasts of East China. J. Environ. Sci. Heal. Part A 2013, 48, 1491–1501, doi:10.1080/10934529.2013.796820.
	Chonghuan, X.	2013	Asia	China	Fishing boats and/or local fish markets	agricultural and industrial contaminants	fish and shellfish	fish	small yellow croaker (Pseudosciaena polyactis)	27	mean	wet weight	ng g−2		35	38	22.5	18.1			0.35	0.38	0.225	0.181
	Chonghuan, X.	2013	Asia	China	Fishing boats and/or local fish markets	agricultural and industrial contaminants	fish and shellfish	fish	silver pomfret (Pampus argenteus)	27	mean	wet weight	ng g−3		31	16	13.2	7.8			0.031	0.016	0.0132	0.0078
Determination of toxic elements (mercury, cadmium, lead, tin and arsenic) in fish and shellfish samples. Risk assessment for the consumers	Olmedo, P.	2013	Europe	Spain	Central market	NM	fish and shellfish	fish	Anchovy	11	median	wet weight	mg/kg	0.188	0.004	0.018	0.018			0.188	0.004	0.018	0.018			Olmedo, P.; Pla, A.; Hernández, A.F.; Barbier, F.; Ayouni, L.; Gil, F. Determination of Toxic Elements (Mercury, Cadmium, Lead, Tin and Arsenic) in Fish and Shellfish Samples. Risk Assessment for the Consumers. Environ. Int. 2013, 59, 63–72, doi:10.1016/j.envint.2013.05.005.
	Olmedo, P.	2013	Europe	Spain	Central market	NM	fish and shellfish	fish	Anglerfish	11	median	wet weight	mg/kg	0.043	0.004	0.158	0.158			0.043	0.004	0.158	0.158
	Olmedo, P.	2013	Europe	Spain	Central market	NM	fish and shellfish	fish	Blue shark	11	median	wet weight	mg/kg	0.144	0.004	0.35	0.35			0.144	0.004	0.35	0.35
	Olmedo, P.	2013	Europe	Spain	Central market	NM	fish and shellfish	fish	Blue whiting	11	median	wet weight	mg/kg	0.134	0.004	0.048	0.048			0.134	0.004	0.048	0.048
	Olmedo, P.	2013	Europe	Spain	Central market	NM	fish and shellfish	fish	Cat shark	11	median	wet weight	mg/kg	0.34	0.004	0.698	0.698			0.34	0.004	0.698	0.698
	Olmedo, P.	2013	Europe	Spain	Central market	NM	fish and shellfish	fish	Clam	11	median	wet weight	mg/kg	0.307	0.004	0.003	0.003			0.307	0.004	0.003	0.003
	Olmedo, P.	2013	Europe	Spain	Central market	NM	fish and shellfish	fish	Common sole	11	median	wet weight	mg/kg	0.233	0.051	0.019	0.019			0.233	0.051	0.019	0.019
	Olmedo, P.	2013	Europe	Spain	Central market	NM	fish and shellfish	fish	Cuttlefish	11	median	wet weight	mg/kg	0.172	0.117	0.032	0.032			0.172	0.117	0.032	0.032
	Olmedo, P.	2013	Europe	Spain	Central market	NM	fish and shellfish	fish	European hake	11	median	wet weight	mg/kg	0.165	0.094	0.051	0.051			0.165	0.094	0.051	0.051
	Olmedo, P.	2013	Europe	Spain	Central market	NM	fish and shellfish	fish	European seabass	11	median	wet weight	mg/kg	0.025	0.004	0.079	0.079			0.025	0.004	0.079	0.079
	Olmedo, P.	2013	Europe	Spain	Central market	NM	fish and shellfish	fish	Gilt-head bream	11	median	wet weight	mg/kg	0.103	0.004	0.037	0.037			0.103	0.004	0.037	0.037
	Olmedo, P.	2013	Europe	Spain	Central market	NM	fish and shellfish	fish	Hake	11	median	wet weight	mg/kg	0.048	0.004	0.07	0.07			0.048	0.004	0.07	0.07
	Olmedo, P.	2013	Europe	Spain	Central market	NM	fish and shellfish	fish	Mackerel	11	median	wet weight	mg/kg	0.19	0.004	0.022	0.022			0.19	0.004	0.022	0.022
	Olmedo, P.	2013	Europe	Spain	Central market	NM	fish and shellfish	fish	Megrim	11	median	wet weight	mg/kg	0.066	0.004	0.091	0.091			0.066	0.004	0.091	0.091
	Olmedo, P.	2013	Europe	Spain	Central market	NM	fish and shellfish	molluses	Mussel	11	median	wet weight	mg/kg	0.222	0.004	<LOD	<LOD			0.222	0.004	<LOD	<LOD
	Olmedo, P.	2013	Europe	Spain	Central market	NM	fish and shellfish	fish	Pangasius	11	median	wet weight	mg/kg	0.021	0.004	<LOD	<LOD			0.021	0.004	<LOD	<LOD
	Olmedo, P.	2013	Europe	Spain	Central market	NM	fish and shellfish	fish	Perch	11	median	wet weight	mg/kg	0.002	0.004	0.128	0.128			0.002	0.004	0.128	0.128
	Olmedo, P.	2013	Europe	Spain	Central market	NM	fish and shellfish	fish	Red mullet	11	median	wet weight	mg/kg	0.427	0.004	0.067	0.067			0.427	0.004	0.067	0.067
	Olmedo, P.	2013	Europe	Spain	Central market	NM	fish and shellfish	fish	Salmon	11	median	wet weight	mg/kg	0.047	0.004	<LOD	<LOD			0.047	0.004	<LOD	<LOD
	Olmedo, P.	2013	Europe	Spain	Central market	NM	fish and shellfish	fish	Sardine	11	median	wet weight	mg/kg	0.561	0.004	0.034	0.034			0.561	0.004	0.034	0.034
	Olmedo, P.	2013	Europe	Spain	Central market	NM	fish and shellfish	fish	Scad	11	median	wet weight	mg/kg	0.243	0.004	0.107	0.107			0.243	0.004	0.107	0.107
	Olmedo, P.	2013	Europe	Spain	Central market	NM	fish and shellfish	crustaceans	Shrimp	11	median	wet weight	mg/kg	0.739	0.004	0.017	0.017			0.739	0.004	0.017	0.017
	Olmedo, P.	2013	Europe	Spain	Central market	NM	fish and shellfish	cephalopods	Squid	11	median	wet weight	mg/kg	0.018	0.004	<LOD	<LOD			0.018	0.004	<LOD	<LOD
	Olmedo, P.	2013	Europe	Spain	Central market	NM	fish and shellfish	fish	Swordfish	11	median	wet weight	mg/kg	0.096	0.004	0.54	0.54			0.096	0.004	0.54	0.54
	Olmedo, P.	2013	Europe	Spain	Central market	NM	fish and shellfish	fish	Tuna	11	median	wet weight	mg/kg	0.033	0.004	0.47	0.47			0.033	0.004	0.47	0.47
Concentration and exposure assessment of mercury in commercial fish and other seafood marketed in Oman	Al-Mughairi, S.	2013	Asia	Oman	Markets	NM	fish and shellfish	fish	Emperor	25	median	wet weight	mg/kg				0.07						0.07			Al-Mughairi, S.; Yesudhason, P.; Al-Busaidi, M.; Al-Waili, A.; Al-Rahbi, W.A.K.; Al-Mazrooei, N.; Al-Habsi, S.H. Concentration and Exposure Assessment of Mercury in Commercial Fish and Other Seafood Marketed in Oman. J. Food Sci. 2013, 78, T1082–T1090, doi:10.1111/1750-3841.12150.
	Al-Mughairi, S.	2013	Asia	Oman	Markets	NM	fish and shellfish	fish	Amberjack	22	median	wet weight	mg/kg				0.03						0.03
	Al-Mughairi, S.	2013	Asia	Oman	Markets	NM	fish and shellfish	fish	Crockers	21	median	wet weight	mg/kg				0.05						0.05
	Al-Mughairi, S.	2013	Asia	Oman	Markets	NM	fish and shellfish	fish	Kawakawa	20	median	wet weight	mg/kg				0.1						0.1
	Al-Mughairi, S.	2013	Asia	Oman	Markets	NM	fish and shellfish	fish	Jobfish	20	median	wet weight	mg/kg				0.06						0.06
	Al-Mughairi, S.	2013	Asia	Oman	Markets	NM	fish and shellfish	fish	Redmullet	4	median	wet weight	mg/kg				0.04						0.04
	Al-Mughairi, S.	2013	Asia	Oman	Markets	NM	fish and shellfish	fish	Indian mackerel	12	median	wet weight	mg/kg				0.02						0.02
	Al-Mughairi, S.	2013	Asia	Oman	Markets	NM	fish and shellfish	fish	Bluefish	52	median	wet weight	mg/kg				0.05						0.05
	Al-Mughairi, S.	2013	Asia	Oman	Markets	NM	fish and shellfish	fish	Barracuda	28	median	wet weight	mg/kg				0.12						0.12
	Al-Mughairi, S.	2013	Asia	Oman	Markets	NM	fish and shellfish	fish	Travelly	13	median	wet weight	mg/kg				0.06						0.06
	Al-Mughairi, S.	2013	Asia	Oman	Markets	NM	fish and shellfish	fish	Queenfish	12	median	wet weight	mg/kg				0.1						0.1
	Al-Mughairi, S.	2013	Asia	Oman	Markets	NM	fish and shellfish	fish	Parrotfish	11	median	wet weight	mg/kg				0.06						0.06
	Al-Mughairi, S.	2013	Asia	Oman	Markets	NM	fish and shellfish	fish	Yellowfin tuna	25	median	wet weight	mg/kg				0.08						0.08
	Al-Mughairi, S.	2013	Asia	Oman	Markets	NM	fish and shellfish	fish	Shark	18	median	wet weight	mg/kg				0.19						0.19
	Al-Mughairi, S.	2013	Asia	Oman	Markets	NM	fish and shellfish	fish	Rabbitfish	25	median	wet weight	mg/kg				0.02						0.02
	Al-Mughairi, S.	2013	Asia	Oman	Markets	NM	fish and shellfish	fish	Bream	25	median	wet weight	mg/kg				0.06						0.06
	Al-Mughairi, S.	2013	Asia	Oman	Markets	NM	fish and shellfish	crustaceans	Shrimp	6	median	wet weight	mg/kg				0.08						0.08
	Al-Mughairi, S.	2013	Asia	Oman	Markets	NM	fish and shellfish	crustaceans	Crab	6	median	wet weight	mg/kg				0.27						0.27
	Al-Mughairi, S.	2013	Asia	Oman	Markets	NM	fish and shellfish	crustaceans	Oyster	8	median	wet weight	mg/kg				0.08						0.08
	Al-Mughairi, S.	2013	Asia	Oman	Markets	NM	fish and shellfish	molluses	Mussel	5	median	wet weight	mg/kg				0.19						0.19
	Al-Mughairi, S.	2013	Asia	Oman	Markets	NM	fish and shellfish	molluses	Abalone	3	median	wet weight	mg/kg				0.06						0.06
	Al-Mughairi, S.	2013	Asia	Oman	Markets	NM	fish and shellfish	molluses	Clam	7	median	wet weight	mg/kg				0.01						0.01
	Al-Mughairi, S.	2013	Asia	Oman	Markets	NM	fish and shellfish	cephalopods	Cuttlefish	19	median	wet weight	mg/kg				0.07						0.07
Assessment of trace metal bioavailability in garden soils and health risks via consumption of vegetables in the vicinity of Tongling mining area, China	Decong, X.	2013	Asia	China	Garden soil	mining and smelting	vegetables	bulb vegetables	Garlic (A. sativum)	43	mean	fresh weight	mg kg-1		0.02	0.02					0.02	0.02				Xu, D.; Zhou, P.; Zhan, J.; Gao, Y.; Dou, C.; Sun, Q. Assessment of Trace Metal Bioavailability in Garden Soils and Health Risks via Consumption of Vegetables in the Vicinity of Tongling Mining Area, China. Ecotoxicol. Environ. Saf. 2013, 90, 103–111, doi:10.1016/j.ecoenv.2012.12.018.
	Decong, X.	2013	Asia	China	Garden soil	mining and smelting	vegetables	leafy vegetables	lettuce leaves (L. sativa var.angustata Irish)	36	mean	fresh weight	mg kg-1		0.15	0.13					0.15	0.13
	Decong, X.	2013	Asia	China	Garden soil	mining and smelting	vegetables	leafy vegetables	lettuce stem (L. sativa var.angustata Irish)	34	mean	fresh weight	mg kg-1		0.17	0.1					0.17	0.1
	Decong, X.	2013	Asia	China	Garden soil	mining and smelting	vegetables	bulb vegetables	Chinese chive (A. tuberosum)	33	mean	fresh weight	mg kg-1		0.06	0.02					0.06	0.02
	Decong, X.	2013	Asia	China	Garden soil	mining and smelting	vegetables	brassica vegetables	Chinese cabbage (B. chinensis)	29	mean	fresh weight	mg kg-1		0.19	0.05					0.19	0.05
	Decong, X.	2013	Asia	China	Garden soil	mining and smelting	vegetables	bulb vegetables	Welsh onion (A. fistulosum)	22	mean	fresh weight	mg kg-1		0.17	0.03					0.17	0.03
	Decong, X.	2013	Asia	China	Garden soil	mining and smelting	vegetables	brassica vegetables	cabbage (B. oleracea var. capitata)	19	mean	fresh weight	mg kg-1		0.11	0.04					0.11	0.04
	Decong, X.	2013	Asia	China	Garden soil	mining and smelting	vegetables	leafy vegetables	lettuce (L. sativa var. romana Gars)	15	mean	fresh weight	mg kg-1		0.09	0.07					0.09	0.07
	Decong, X.	2013	Asia	China	Garden soil	mining and smelting	vegetables	leafy vegetables	Crown daisy (C. coronarium)	15	mean	fresh weight	mg kg-1		0.23	0.06					0.23	0.06
	Decong, X.	2013	Asia	China	Garden soil	mining and smelting	vegetables	legume vegetables	Broadbean (V. faba)	14	mean	fresh weight	mg kg-1		0.59	0.02					0.59	0.02
	Decong, X.	2013	Asia	China	Garden soil	mining and smelting	vegetables	stalk and steem vegetables	Celery (A. graveolens)	11	mean	fresh weight	mg kg-1		0.13	0.03					0.13	0.03
Evaluation of the concentration of nonessential and essential elements in chicken, pork, and beef samples produced in Brazil	Batista, B. L.	2012	America	Brazil	Markets	NM	meat	poultry meat	confined chicken	36	mean	wet weight	ng/ml	10.5	7.3	1.1	8.3			0.0105	0.0073	0.0011	0.0083			Batista, B.L.; Grotto, D.; Carneiro, M.F.H.; Barbosa, F. Evaluation of the Concentration of Nonessential and Essential Elements in Chicken, Pork, and Beef Samples Produced in Brazil. J. Toxicol. Environ. Heal. Part A 2012, 75, 1269–1279, doi:10.1080/15287394.2012.709439.
	Batista, B. L.	2012	America	Brazil	Markets	NM	meat	poultry meat	free-range chicken	36	mean	wet weight	ng/ml	22.5	15.3	4.5	8.5			0.0225	0.0153	0.0045	0.0085
	Batista, B. L.	2012	America	Brazil	Markets	NM	meat	red meat	pork meat	60	mean	wet weight	ng/ml	6.6	12.6	2	23			0.0066	0.0126	0.002	0.023
	Batista, B. L.	2012	America	Brazil	Markets	NM	meat	red meat	beef meat	40	mean	wet weight	ng/ml	20.7	9.3	1.4	11.9			0.0207	0.0093	0.0014	0.0119
Effects of heavy metal concentrations (Cd, Zn and Pb) in agricultural soils near different emission sources on quality, accumulation and food safety in soybean [Glycine max (L.) Merrill]	Salazar, M. J.	2012	America	Argentina	Crop areas	nthropogenic activities	pulses, seeds and nuts	soybeans	soybean	33	mean	dry weight	μg g−1		2.0954	0.142					2.0954	0.142				Salazar, M.J.; Rodriguez, J.H.; Nieto, G.L.; Pignata, M.L. Effects of Heavy Metal Concentrations (Cd, Zn and Pb) in Agricultural Soils near Different Emission Sources on Quality, Accumulation and Food Safety in Soybean [Glycine Max (L.) Merrill]. J. Hazard. Mater. 2012, 233–234, 244–253, doi:10.1016/j.jhazmat.2012.07.026.
Health risk of heavy metals in food crops grown on reclaimed tidal flat soil in the Pearl River Estuary, China	Li, Q.	2012	Asia	China	Food crops	anthropogenic sources	fruits	tropical fruit	banana	34	mean	fresh weight	mg kg−1		0.114	0.006					0.114	0.006				Li, Q.; Chen, Y.; Fu, H.; Cui, Z.; Shi, L.; Wang, L.; Liu, Z. Health Risk of Heavy Metals in Food Crops Grown on Reclaimed Tidal Flat Soil in the Pearl River Estuary, China. J. Hazard. Mater. 2012, 227–228, 148–154, doi:10.1016/j.jhazmat.2012.05.023.
	Li, Q.	2012	Asia	China	Food crops	anthropogenic sources	fruits	tropical fruit	papaya	24	mean	fresh weight	mg kg−1		0.051	0.002					0.051	0.002
	Li, Q.	2012	Asia	China	Food crops	anthropogenic sources	vegetables	brassica vegetables	broccoli	11	mean	fresh weight	mg kg−1		0.083	0.065					0.083	0.065
	Li, Q.	2012	Asia	China	Food crops	anthropogenic sources	vegetables	brassica vegetables	cauliflower	12	mean	fresh weight	mg kg−1		0.058	0.011					0.058	0.011
	Li, Q.	2012	Asia	China	Food crops	anthropogenic sources	vegetables	brassica vegetables	cabbage	15	mean	fresh weight	mg kg−1		0.074	0.048					0.074	0.048
	Li, Q.	2012	Asia	China	Food crops	anthropogenic sources	vegetables	leafy vegetables	chinese lettuce	7	mean	fresh weight	mg kg−1		0.128	0.06					0.128	0.06
	Li, Q.	2012	Asia	China	Food crops	anthropogenic sources	vegetables	brassica vegetables	pakchoi	18	mean	fresh weight	mg kg−1		0.078	0.037					0.078	0.037
	Li, Q.	2012	Asia	China	Food crops	anthropogenic sources	vegetables	brassica vegetables	chinese flowering cabbage	17	mean	fresh weight	mg kg−1		0.106	0.035					0.106	0.035
	Li, Q.	2012	Asia	China	Food crops	anthropogenic sources	vegetables	leafy vegetables	romaine lettuce	11	mean	fresh weight	mg kg−1		0.057	0.053					0.057	0.053
	Li, Q.	2012	Asia	China	Food crops	anthropogenic sources	vegetables	leafy vegetables	edible amaranth	11	mean	fresh weight	mg kg−1		0.132	0.078					0.132	0.078
	Li, Q.	2012	Asia	China	Food crops	anthropogenic sources	vegetables	leafy vegetables	water spinach	6	mean	fresh weight	mg kg−1		0.021	0.035					0.021	0.035
	Li, Q.	2012	Asia	China	Food crops	anthropogenic sources	vegetables	brassica vegetables	leaf mustard	5	mean	fresh weight	mg kg−1		0.047	0.056					0.047	0.056
	Li, Q.	2012	Asia	China	Food crops	anthropogenic sources	vegetables	fruiting vegetables	eggplant	7	mean	fresh weight	mg kg−1		0.034	0.039					0.034	0.039
	Li, Q.	2012	Asia	China	Food crops	anthropogenic sources	vegetables	fruiting vegetables	tomato	5	mean	fresh weight	mg kg−1		0.023	0.02					0.023	0.02
	Li, Q.	2012	Asia	China	Food crops	anthropogenic sources	vegetables	fruiting vegetables	cucumber	5	mean	fresh weight	mg kg−1		0.023	0.009					0.023	0.009
	Li, Q.	2012	Asia	China	Food crops	anthropogenic sources	vegetables	fruiting vegetables	bitter gourd	7	mean	fresh weight	mg kg−1		0.015	0.019					0.015	0.019
	Li, Q.	2012	Asia	China	Food crops	anthropogenic sources	vegetables	legume vegetables	green cowpea	7	mean	fresh weight	mg kg−1		0.075	0.005					0.075	0.005
	Li, Q.	2012	Asia	China	Food crops	anthropogenic sources	roots and tubers	roots and tubers	turnip	13	mean	fresh weight	mg kg−1		0.064	0.033					0.064	0.033
	Li, Q.	2012	Asia	China	Food crops	anthropogenic sources	roots and tubers	roots and tubers	lotus root	21	mean	fresh weight	mg kg−1		0.135	0.039					0.135	0.039
	Li, Q.	2012	Asia	China	Food crops	anthropogenic sources	cereals	rice	rice without hull	35	mean	dry weight	mg kg−1		0.279	0.464					0.279	0.464
Heavy metal risk assessment for potatoes grown in overused phosphate-fertilized soils	Cheraghi, M.	2012	Asia	Iran	Fields	NM	roots and tubers	roots and tubers	potato	180	mean	dry weight	μg g−1	4	0.21	0.9				4	0.21	0.9				Cheraghi, M.; Lorestani, B.; Merrikhpour, H.; Rouniasi, N. Heavy Metal Risk Assessment for Potatoes Grown in Overused Phosphate-Fertilized Soils. Environ. Monit. Assess. 2013, 185, 1825–1831, doi:10.1007/s10661-012-2670-5.
A human health risk assessment of mercury species in soil and food around compact fluorescent lamp factories in Zhejiang Province, PR China	Shao, D. D.	2012	Asia	China	Local market	fluorescent lamp factories	fish and shellfish	fish	gradd carp	6	mean	wet weight	ng/g				23.6	18.6					0.0236	0.0186		Shao, D.D.; Wu, S.C.; Liang, P.; Kang, Y.; Fu, W.J.; Zhao, K.L.; Cao, Z.H.; Wong, M.H. A Human Health Risk Assessment of Mercury Species in Soil and Food around Compact Fluorescent Lamp Factories in Zhejiang Province, PR China. J. Hazard. Mater. 2012, 221–222, 28–34, doi:10.1016/j.jhazmat.2012.03.061.
	Shao, D. D.	2012	Asia	China	Reservoir	fluorescent lamp factories	fish and shellfish	fish	bighead carp	4	mean	wet weight	ng/g				57	50.8					0.057	0.0508
	Shao, D. D.	2012	Asia	China	Local market	fluorescent lamp factories	fish and shellfish	fish	northern snakehead	4	mean	wet weight	ng/g				31.2	25.3					0.0312	0.0253
	Shao, D. D.	2012	Asia	China	Reservoir	fluorescent lamp factories	fish and shellfish	fish	crucian carp	6	mean	wet weight	ng/g				83.7	64.9					0.0837	0.0649
Elemental composition of four farmed fish produced in Portugal	Lourenço, M. L.	2012	Europe	Portugal	Fish farm	NM	fish and shellfish	fish	D. labrax	50	mean	wet weight	mg kg−1		0.02	<LOD	0.014				0.02	<LOD	0.014			Lourenço, H.M.; Afonso, C.; Anacleto, P.; Martins, M.F.; Nunes, M.L.; Lino, A.R. Elemental Composition of Four Farmed Fish Produced in Portugal. Int. J. Food Sci. Nutr. 2012, 63, 853–859, doi:10.3109/09637486.2012.681632.
	Lourenço, M. L.	2012	Europe	Portugal	Fish farm	NM	fish and shellfish	fish	O. Mykiss	30	mean	wet weight	mg kg−1		0.05	0.013	0.06				0.05	0.013	0.06
	Lourenço, M. L.	2012	Europe	Portugal	Fish farm	NM	fish and shellfish	fish	P.maxima	10	mean	wet weight	mg kg−1		0.05	0.007	0.06				0.05	0.007	0.06
	Lourenço, M. L.	2012	Europe	Portugal	Fish farm	NM	fish and shellfish	fish	S. autara	50	mean	wet weight	mg kg−1		0.03	0.009	0.11				0.03	0.009	0.11
Dietary intake of cadmium from Bangladeshi foods	Al-Rmall, S. W.	2012	Europe	United Kingdom	Market from Bangladesh	NM	cereals	rice	rice	98	mean	wet weight	μg/kg			37.2						0.0372				Al-Rmalli, S.W.; Jenkins, R.O.; Haris, P.I. Dietary Intake of Cadmium from Bangladeshi Foods. J. Food Sci. 2012, 77, T26–T33, doi:10.1111/j.1750-3841.2011.02467.x.
	Al-Rmall, S. W.	2012	Europe	United Kingdom	Market from Bangladesh	NM	cereals	wheat	Wheat flour	2	mean	wet weight	μg/kg			19.5						0.0195
	Al-Rmall, S. W.	2012	Europe	United Kingdom	Market from Bangladesh	NM	cereals	millet	Millet flour	2	mean	wet weight	μg/kg			21.7						0.0217
	Al-Rmall, S. W.	2012	Europe	United Kingdom	Market from Bangladesh	NM	roots and tubers	roots and tubers	Potato	2	mean	wet weight	μg/kg			6.7						0.0067
	Al-Rmall, S. W.	2012	Europe	United Kingdom	Market from Bangladesh	NM	vegetables	bulb vegetables	Onion	3	mean	wet weight	μg/kg			2.7						0.0027
	Al-Rmall, S. W.	2012	Europe	United Kingdom	Market from Bangladesh	NM	roots and tubers	roots and tubers	Carrot	2	mean	wet weight	μg/kg			2.1						0.0021
	Al-Rmall, S. W.	2012	Europe	United Kingdom	Market from Bangladesh	NM	roots and tubers	roots and tubers	Radish	4	mean	wet weight	μg/kg			21.1						0.0211
	Al-Rmall, S. W.	2012	Europe	United Kingdom	Market from Bangladesh	NM	vegetables	bulb vegetables	Garlic	2	mean	wet weight	μg/kg			6.8						0.0068
	Al-Rmall, S. W.	2012	Europe	United Kingdom	Market from Bangladesh	NM	pulses, seeds and nuts	pulses	Beans	26	mean	wet weight	μg/kg			4.9						0.0049
	Al-Rmall, S. W.	2012	Europe	United Kingdom	Market from Bangladesh	NM	vegetables	legume vegetables	Peas	4	mean	wet weight	μg/kg			0.8						0.0008
	Al-Rmall, S. W.	2012	Europe	United Kingdom	Market from Bangladesh	NM	pulses, seeds and nuts	pulses	Lentil	7	mean	wet weight	μg/kg			4						0.004
	Al-Rmall, S. W.	2012	Europe	United Kingdom	Market from Bangladesh	NM	vegetables	fruiting vegetables	Cucumber	2	mean	wet weight	μg/kg			5.4						0.0054
	Al-Rmall, S. W.	2012	Europe	United Kingdom	Market from Bangladesh	NM	vegetables	fruiting vegetables	Sweet pumpkin	3	mean	wet weight	μg/kg			8.7						0.0087
	Al-Rmall, S. W.	2012	Europe	United Kingdom	Market from Bangladesh	NM	vegetables	fruiting vegetables	Karela (Bitter gourd)	6	mean	wet weight	μg/kg			2.6						0.0026
	Al-Rmall, S. W.	2012	Europe	United Kingdom	Market from Bangladesh	NM	vegetables	fruiting vegetables	Okra	5	mean	wet weight	μg/kg			4.2						0.0042
	Al-Rmall, S. W.	2012	Europe	United Kingdom	Market from Bangladesh	NM	vegetables	fruiting vegetables	Aubergine	3	mean	wet weight	μg/kg			6.1						0.0061
	Al-Rmall, S. W.	2012	Europe	United Kingdom	Market from Bangladesh	NM	pulses, seeds and nuts	nuts and seeds	Jack fruit seeds	3	mean	wet weight	μg/kg			7.6						0.0076
	Al-Rmall, S. W.	2012	Europe	United Kingdom	Market from Bangladesh	NM	vegetables	fruiting vegetables	Olive	3	mean	wet weight	μg/kg			1.4						0.0014
	Al-Rmall, S. W.	2012	Europe	United Kingdom	Market from Bangladesh	NM	vegetables	fruiting vegetables	Potal	2	mean	wet weight	μg/kg			1.6						0.0016
	Al-Rmall, S. W.	2012	Europe	United Kingdom	Market from Bangladesh	NM	vegetables	leafy vegetables	Lal shak (Amaranthus)	33	mean	wet weight	μg/kg			100.5						0.1005
	Al-Rmall, S. W.	2012	Europe	United Kingdom	Market from Bangladesh	NM	vegetables	leafy vegetables	Pui shak	4	mean	wet weight	μg/kg			56.8						0.0568
	Al-Rmall, S. W.	2012	Europe	United Kingdom	Market from Bangladesh	NM	vegetables	leafy vegetables	Nali shak (Pat Shak)	8	mean	wet weight	μg/kg			40.3						0.0403
	Al-Rmall, S. W.	2012	Europe	United Kingdom	Market from Bangladesh	NM	vegetables	leafy vegetables	Data shak	9	mean	wet weight	μg/kg			46.4						0.0464
	Al-Rmall, S. W.	2012	Europe	United Kingdom	Market from Bangladesh	NM	vegetables	leafy vegetables	Lao stem	2	mean	wet weight	μg/kg			7.3						0.0073
	Al-Rmall, S. W.	2012	Europe	United Kingdom	Market from Bangladesh	NM	roots and tubers	roots and tubers	Kachur Mura	4	mean	wet weight	μg/kg			8.7						0.0087
	Al-Rmall, S. W.	2012	Europe	United Kingdom	Market from Bangladesh	NM	fruits	citrus fruits	Shatkora (type of citrus fruit)	8	mean	wet weight	μg/kg			1.9						0.0019
	Al-Rmall, S. W.	2012	Europe	United Kingdom	Market from Bangladesh	NM	fruits	pome fruits	Boroi (type of fruit)	4	mean	wet weight	μg/kg			1.7						0.0017
	Al-Rmall, S. W.	2012	Europe	United Kingdom	Market from Bangladesh	NM	meat	red meat	Lamb	2	mean	wet weight	μg/kg			7						0.007
	Al-Rmall, S. W.	2012	Europe	United Kingdom	Market from Bangladesh	NM	meat	poultry meat	Chicken meat	3	mean	wet weight	μg/kg			13						0.013
	Al-Rmall, S. W.	2012	Europe	United Kingdom	Market from Bangladesh	NM	fish and shellfish	fish	Small fish	8	mean	wet weight	μg/kg			0.7						0.0007
	Al-Rmall, S. W.	2012	Europe	United Kingdom	Market from Bangladesh	NM	fish and shellfish	fish	Big fish	12	mean	wet weight	μg/kg			0.8						0.0008
	Al-Rmall, S. W.	2012	Europe	United Kingdom	Market from Bangladesh	NM	eggs	fish eggs	Fish egg (Hilsha)	3	mean	wet weight	μg/kg			47						0.047
	Al-Rmall, S. W.	2012	Europe	United Kingdom	Market from Bangladesh	NM	eggs	chicken eggs	Chicken egg whitea	3	mean	wet weight	μg/kg			0.5						0.0005
	Al-Rmall, S. W.	2012	Europe	United Kingdom	Market from Bangladesh	NM	eggs	chicken eggs	Chicken egg yolka	3	mean	wet weight	μg/kg			1.2						0.0012
Toxic metals in commercial marine fish in Oman with reference to national and international standards	Al-Busaidi, M.	2011	Asia	Oman	Commercial marine fish, imported from different countries	NM	fish and shellfish	fish	Skipjack tuna, fish	102	mean	wet weight	mg kg−1		0.0492	0.0049	0.0632				0.0492	0.0049	0.0632			Al-Busaidi, M.; Yesudhason, P.; Al-Mughairi, S.; Al-Rahbi, W.A.K.; Al-Harthy, K.S.; Al-Mazrooei, N.A.; Al-Habsi, S.H. Toxic Metals in Commercial Marine Fish in Oman with Reference to National and International Standards. Chemosphere 2011, 85, 67–73, doi:10.1016/j.chemosphere.2011.05.057.
	Al-Busaidi, M.	2011	Asia	Oman	Commercial marine fish, imported from different countries	NM	fish and shellfish	fish	Yellowfin tuna, fish	346	mean	wet weight	mg kg−1		0.0291	0.0099	0.0326				0.0291	0.0099	0.0326
	Al-Busaidi, M.	2011	Asia	Oman	Commercial marine fish, imported from different countries	NM	fish and shellfish	fish	Red seabream, fish	274	mean	wet weight	mg kg−1		0.1395	0.0093	0.0307				0.1395	0.0093	0.0307
	Al-Busaidi, M.	2011	Asia	Oman	Commercial marine fish, imported from different countries	NM	fish and shellfish	fish	Grouper, fish	82	mean	wet weight	mg kg−1		0.0547	0.0176	0.0156				0.0547	0.0176	0.0156
	Al-Busaidi, M.	2011	Asia	Oman	Commercial marine fish, imported from different countries	NM	fish and shellfish	fish	Emperor, fish	27	mean	wet weight	mg kg−1		0.1803	0.0054	0.0176				0.1803	0.0054	0.0176
	Al-Busaidi, M.	2011	Asia	Oman	Commercial marine fish, imported from different countries	NM	fish and shellfish	fish	Amberjack, fish	10	mean	wet weight	mg kg−1		0.068	0.0122	0.1016				0.068	0.0122	0.1016
	Al-Busaidi, M.	2011	Asia	Oman	Commercial marine fish, imported from different countries	NM	fish and shellfish	fish	Catfish, fish	11	mean	wet weight	mg kg−1		0.074	0.0068	0.0473				0.074	0.0068	0.0473
	Al-Busaidi, M.	2011	Asia	Oman	Commercial marine fish, imported from different countries	NM	fish and shellfish	fish	Yellowtail scad, fish	9	mean	wet weight	mg kg−1		0.0474	0.024	0.079				0.0474	0.024	0.079
	Al-Busaidi, M.	2011	Asia	Oman	Commercial marine fish, imported from different countries	NM	fish and shellfish	fish	Kingfish, fish	4	mean	wet weight	mg kg−1		0.1557	0.0364	0.0677				0.1557	0.0364	0.0677
	Al-Busaidi, M.	2011	Asia	Oman	Commercial marine fish, imported from different countries	NM	fish and shellfish	fish	Santer bream, fish	8	mean	wet weight	mg kg−1		0.1964	0.0099	0.0926				0.1964	0.0099	0.0926
Concentration and potential health risk of heavy metals in market vegetables in Chongqing, China	Yang, Q. W.	2011	Asia	China	Supermarkets	NM	vegetables	bulb vegetables	Leek	72	mean	dry weight	mg/kg		6.87	4.47					6.87	4.47				Yang, Q.; Xu, Y.; Liu, S.; He, J.; Long, F. Concentration and Potential Health Risk of Heavy Metals in Market Vegetables in Chongqing, China. Ecotoxicol. Environ. Saf. 2011, 74, 1664–1669, doi:10.1016/j.ecoenv.2011.05.006.
	Yang, Q. W.	2011	Asia	China	Supermarkets	NM	vegetables	bulb vegetables	Garlic leaf	72	mean	dry weight	mg/kg		10.4	2.6					10.4	2.6
	Yang, Q. W.	2011	Asia	China	Supermarkets	NM	vegetables	bulb vegetables	Garlic stem	72	mean	dry weight	mg/kg		9.72	0.29					9.72	0.29
	Yang, Q. W.	2011	Asia	China	Supermarkets	NM	vegetables	leafy vegetables	Spinach beet	81	mean	dry weight	mg/kg		12.8	1.38					12.8	1.38
	Yang, Q. W.	2011	Asia	China	Supermarkets	NM	vegetables	brassica vegetables	Cabbage	81	mean	dry weight	mg/kg		10.1	1.01					10.1	1.01
	Yang, Q. W.	2011	Asia	China	Supermarkets	NM	vegetables	brassica vegetables	Pakchoi	81	mean	dry weight	mg/kg		15.6	3.35					15.6	3.35
	Yang, Q. W.	2011	Asia	China	Supermarkets	NM	vegetables	brassica vegetables	Mustard	84	mean	dry weight	mg/kg		14.9	2.78					14.9	2.78
	Yang, Q. W.	2011	Asia	China	Supermarkets	NM	vegetables	fruiting vegetables	Cucumber	63	mean	dry weight	mg/kg		10.2	1.14					10.2	1.14
	Yang, Q. W.	2011	Asia	China	Supermarkets	NM	vegetables	leafy vegetables	Cos lettuce	96	mean	dry weight	mg/kg		11.4	2.36					11.4	2.36
	Yang, Q. W.	2011	Asia	China	Supermarkets	NM	vegetables	leafy vegetables	Asparagus lettuce leaf	84	mean	dry weight	mg/kg		11.9	2.21					11.9	2.21
	Yang, Q. W.	2011	Asia	China	Supermarkets	NM	vegetables	leafy vegetables	Asparagus lettuce stem	84	mean	dry weight	mg/kg		9.43	2.01					9.43	2.01
	Yang, Q. W.	2011	Asia	China	Supermarkets	NM	vegetables	legume vegetables	Pea	63	mean	dry weight	mg/kg		10.9	0.17					10.9	0.17
	Yang, Q. W.	2011	Asia	China	Supermarkets	NM	roots and tubers	roots and tubers	Potato	54	mean	dry weight	mg/kg		6.07	0.14					6.07	0.14
Human health risk assessment of heavy metals in the irrigated area of Jinghui, Shaanxi, China, in terms of wheat flour consumption	Lei, L.	2015	Asia	China	Grain production area	pesticides and fertilizers	cereals	wheat	wheat flour	104	mean	dry weight	mg kg−1	0.028	0.128	0.02	0.0017			0.028	0.128	0.02	0.0017			Lei, L.; Liang, D.; Yu, D.; Chen, Y.; Song, W.; Li, J. Human Health Risk Assessment of Heavy Metals in the Irrigated Area of Jinghui, Shaanxi, China, in Terms of Wheat Flour Consumption. Environ. Monit. Assess. 2015, 187, 647, doi:10.1007/s10661-015-4884-9.
Trace element occurrence in the Pacific oyster Crassostrea gigas from coastal marine ecosystems in Italy	Burioli, E.	2017	Europe	Italy	Gulf	mining	fish and shellfish	molluses	Pacific oyster, C. gigas	30	mean	wet weight	mg kg−1	11.33	0.72	0.61	0.13		47.3	11.33	0.72	0.61	0.13		47.3	Burioli, E.A.V.; Squadrone, S.; Stella, C.; Foglini, C.; Abete, M.C.; Prearo, M. Trace Element Occurrence in the Pacific Oyster Crassostrea Gigas from Coastal Marine Ecosystems in Italy. Chemosphere 2017, 187, 248–260, doi:10.1016/j.chemosphere.2017.08.102.
	Burioli, E.	2017	Europe	Italy	Gulf	mining	fish and shellfish	molluses	Pacific oyster, C. gigas	30	mean	wet weight	mg kg−1	2.73	0.17	0.67	0.12		15.97	2.73	0.17	0.67	0.12		15.97
	Burioli, E.	2017	Europe	Italy	Lagoon	factories	fish and shellfish	molluses	Pacific oyster, C. gigas	30	mean	wet weight	mg kg−1	2.53	0.2	0.13	0.24		72.62	2.53	0.2	0.13	0.24		72.62
	Burioli, E.	2017	Europe	Italy	Open sea	industrial and agricultural region	fish and shellfish	molluses	Pacific oyster, C. gigas	44	mean	wet weight	mg kg−1	3.3	0.18	0.65	0.029		15.07	3.3	0.18	0.65	0.029		15.07
	Burioli, E.	2017	Europe	Italy	Lagoon	NM	fish and shellfish	molluses	Pacific oyster, C. gigas	60	mean	wet weight	mg kg−1	2.64	0.22	0.13	0.2		31.3	2.64	0.22	0.13	0.2		31.3
	Burioli, E.	2017	Europe	Italy	Lagoon	petrochemical plants	fish and shellfish	molluses	Pacific oyster, C. gigas	30	mean	wet weight	mg kg−1	3.33	0.2	0.18	0.078		41.27	3.33	0.2	0.18	0.078		41.27
	Burioli, E.	2017	Europe	Italy	Lagoon	NM	fish and shellfish	molluses	Pacific oyster, C. gigas	60	mean	wet weight	mg kg−1	4.85	0.22	0.24	<LOD		56.2	4.85	0.22	0.24	<LOD		56.2
	Burioli, E.	2017	Europe	Italy	Harbour	industrial plants	fish and shellfish	molluses	Pacific oyster, C. gigas	30	mean	wet weight	mg kg−1	2.93	0.14	0.32	<LOD		18.47	2.93	0.14	0.32	<LOD		18.47
	Burioli, E.	2017	Europe	Italy	Open sea	NM	fish and shellfish	molluses	Pacific oyster, C. gigas	30	mean	wet weight	mg kg−1	3.75	0.17	0.51	<LOD		61.33	3.75	0.17	0.51	<LOD		61.33
	Burioli, E.	2017	Europe	Italy	Harbour	NM	fish and shellfish	molluses	Pacific oyster, C. gigas	30	mean	wet weight	mg kg−1	5.32	0.33	0.26	<LOD		71.27	5.32	0.33	0.26	<LOD		71.27
	Burioli, E.	2017	Europe	Italy	Lagoon	agricultural wastewaters	fish and shellfish	molluses	Pacific oyster, C. gigas	60	mean	wet weight	mg kg−1	5.28	0.2	0.68	<LOD		38.92	5.28	0.2	0.68	<LOD		38.92
	Burioli, E.	2017	Europe	Italy	Lagoon	agricultural wastewaters	fish and shellfish	molluses	Pacific oyster, C. gigas	30	mean	wet weight	mg kg−1	7.22	0.18	0.11	0.25		31.72	7.22	0.18	0.11	0.25		31.72
Metal uptake in chicken giblets and human health implications	Nwokoma, O.	2019	Asia	Malaysia	Wet markets	NM	meat	offal poultry	chicken liver	100	mean	dry weight	µg/g	0.01	0.01	0.01	0.18		1.2	0.01	0.01	0.01	0.18		1.2	Chijioke, N.O.; Uddin Khandaker, M.; Tikpangi, K.M.; Bradley, D.A. Metal Uptake in Chicken Giblets and Human Health Implications. J. Food Compos. Anal. 2020, 85, 103332, doi:10.1016/j.jfca.2019.103332.
	Nwokoma, O.	2019	Asia	Malaysia	Wet markets	NM	meat	offal poultry	chicken gizzard	100	mean	dry weight	µg/g	0.01	<LOD	<LOD	0.22		1.5	0.01	<LOD	<LOD	0.22		1.5
	Nwokoma, O.	2019	Asia	Malaysia	Wet markets	NM	meat	offal poultry	chicken heart	80	mean	dry weight	µg/g	<LOD	0.25	0.09	0.08		1	<LOD	0.25	0.09	0.08		1
Heavy metals in meat of Finnish city rabbits	Damerau, A.	2012	Europe	Finland	City parks	NM	meat	red meat	wild rabbits (Oryctolagus cuniculus	44	mean	wet weight	mg/kg		0.037	0.011					0.037	0.011				Damerau, A.; Venäläinen, E.R.; Peltonen, K. Heavy Metals in Meat of Finnish City Rabbits. Food Addit. Contam. Part B 2012, 5, 246–250, doi:10.1080/19393210.2012.702131.
Concentrations and geographical variations of selected toxic elements in meat from semi-domesticated reindeer (Rangifer tarandus tarandus L.) in mid- and northern Norway: evaluation of risk assessment	Hassan, A. A.	2012	Europe	Noruega	NM	NM	meat	red meat	semi-domesticated reindeer (Rangifer tarandus tarandus L.)	100	mean	wet weight	ng/g	8.1	1.5	1.7				0.0081	0.0015	0.0017				Hassan, A.A.; Brustad, M.; Sandanger, T.M. Concentrations and Geographical Variations of Selected Toxic Elements in Meat from Semi-Domesticated Reindeer (Rangifer Tarandus Tarandus L.) in Mid- and Northern Norway: Evaluation of Risk Assessment. Int. J. Environ. Res. Public Health 2012, 9, 1699–1714, doi:10.3390/ijerph9051699.
Risk of contamination of wild berries from upper orava region by cadmium	Zupka, S.	2016	Europe	Slovakia	Individual sampling points	mining of coal, zinc and lead ores	fruits	soft fruits	blueberries	9	mean	fresh weight	μg.kg-1			0.0533						0.0533				Zupka, S.; Vollmannová, A.; Harangozo, Ľ.; Slávik, M.; Medvecký, M. Risk of Contamination of Wild Berries from Upper Orava Region by Cadmium. Potravin. Slovak J. Food Sci. 2016, 10, 126–131, doi:10.5219/546.
Aluminum and tin: Food contamination and dietary intake in an Italian population	Filippini, T.	2019	Europe	Italy	Markets and community canteens	NM	cereals	rice	Rice	8	median	wet weight	μg/kg						276.12						0.27612	Filippini, T.; Tancredi, S.; Malagoli, C.; Cilloni, S.; Malavolti, M.; Violi, F.; Vescovi, L.; Bargellini, A.; Vinceti, M. Aluminum and Tin: Food Contamination and Dietary Intake in an Italian Population. J. Trace Elem. Med. Biol. 2019, 52, 293–301, doi:10.1016/j.jtemb.2019.01.012.
	Filippini, T.	2019	Europe	Italy	Markets and community canteens	NM	vegetables	fruiting vegetables	Tomato	19	median	wet weight	μg/kg						356.47						0.35647
	Filippini, T.	2019	Europe	Italy	Markets and community canteens	NM	vegetables	brassica vegetables	Cabbage	28	median	wet weight	μg/kg						666.84						0.66684
	Filippini, T.	2019	Europe	Italy	Markets and community canteens	NM	roots and tubers	roots and tubers	Potatoe	14	median	wet weight	μg/kg						471.93						0.47193
Analysis of trace metal concentrations in raw cow's milk from three dairy farms in North Gondar, Ethiopia: chemometric approach	Akele, M. L.	2017	Africa	Ethiopia	Three dairy farms from the study sites	chemicals for vector control	milk	cow milk	Cow’s milk raw	30	mean	wet weight	mg/kg		0.153	0.287					0.153	0.287				Akele, M.L.; Abebe, D.Z.; Alemu, A.K.; Assefa, A.G.; Madhusudhan, A.; de Oliveira, R.R. Analysis of Trace Metal Concentrations in Raw Cow’s Milk from Three Dairy Farms in North Gondar, Ethiopia: Chemometric Approach. Environ. Monit. Assess. 2017, 189, 499, doi:10.1007/s10661-017-6203-0.
Dietary exposure assessment of total mercury and methylmercury in commercial rice in Sri Lanka	Xu, X.	2020	Asia	Sri Lanka	Different provincial markets	NM	cereals	rice	rice (commercial)	163	mean	dry weight	ng/g				1.73	0.51					0.00173	0.00051		Xu, X.; Han, J.; Abeysinghe, K.S.; Atapattu, A.J.; De Silva, P.M.C.S.; Xu, Z.; Long, S.; Qiu, G. Dietary Exposure Assessment of Total Mercury and Methylmercury in Commercial Rice in Sri Lanka. Chemosphere 2020, 239, 124749, doi:10.1016/j.chemosphere.2019.124749.
Heavy metals and essential elements in Italian cereals	Brizio, P.	2016	Europe	Italy	Fields sited in Piedmont	No	cereals	rice	rice	16	median	fresh weight	mg kg-1		0.02	0.025			19.62		0.02	0.025			19.62	Brizio, P.; Benedetto, A.; Squadrone, S.; Curcio, A.; Pellegrino, M.; Ferrero, M.; Abete, M.C. Heavy Metals and Essential Elements in Italian Cereals. Food Addit. Contam. Part B 2016, 9, 261–267, doi:10.1080/19393210.2016.1209572.
	Brizio, P.	2016	Europe	Italy	Fields sited in Piedmont	No	cereals	Other cereals	barley	9	median	fresh weight	mg kg-1		0.03	0.03			11.43		0.03	0.03			11.43
	Brizio, P.	2016	Europe	Italy	Fields sited in Piedmont	No	vegetables	fruiting vegetables	corn	12	median	fresh weight	mg kg-1		0.01	0.01			1.95		0.01	0.01			1.95
	Brizio, P.	2016	Europe	Italy	Fields sited in Piedmont	No	cereals	wheat	wheat	16	median	fresh weight	mg kg-1		0.02	0.04			5.32		0.02	0.04			5.32
	Brizio, P.	2016	Europe	Italy	Fields sited in Piedmont	No	cereals	Other cereals	oat	6	median	fresh weight	mg kg-1		0.025	0.065			14.41		0.025	0.065			14.41
Mercury contents in rice and potential health risks across China	Zhao, H.	2019	Asia	China	major rice growing areas in 15 provinces of China	NM	cereals	rice	Rice	560	mean	dry weight	μg kg−1				4.74	0.682					4.74	0.682		Zhao, H.; Yan, H.; Zhang, L.; Sun, G.; Li, P.; Feng, X. Mercury Contents in Rice and Potential Health Risks across China. Environ. Int. 2019, 126, 406–412, doi:10.1016/j.envint.2019.02.055.
Accumulation of some heavy metals (Pb, Cd and Cr) in milk of grazing sheep in north-east Hungary	Póti, P.	2012	Europe	Hungary	Farm	industrial areas	milk	ewe milk	Ewes milk	20	mean	wet weight	mg/kg		0.023	0.012					0.023	0.012				Potí, P.; Pajor, F.; Bodnár, Á.; Bárdos, L. Accumulation of Some Heavy Metals (Pb, Cd and Cr) in Milk of Grazing Sheep in North-East Hungary. J. Microbiol. Biotechnol. Food Sci. 2012, 2, 389–394.
Cadmium in locally grown rice (Oryza sativa) in Nigeria	Ihedioha, J. N.	2013	Africa	Nigeria	Local farms	NM	cereals	rice	rice	39	mean	dry weight	mg/kg				0.5285						0.5285			Ihedioha, J.N.; Ekere, N.R.; Okoye, C.O.B. Cadmium in Locally Grown Rice ( Oryza Sativa ) in Nigeria. Food Addit. Contam. Part B 2013, 6, 275–278, doi:10.1080/19393210.2013.821174.
*NM: Not mention or not specified in the article
**FAO- GIFT: Food and Agriculture Organization of the United Nations - Global Individual Information Food Consumption Data Tool
***The conversion to ppm was made according to the original units reported in each article
